# Supplementary material for: Extraction of accurate cytoskeletal actin velocity distributions from noisy measurements
Source: Nat Commun. 2022 Aug 13;13:4749. doi: 10.1038/s41467-022-31583-y (PMC9376101; doi:10.1038/s41467-022-31583-y)
Supplement: Supplementary file 8 — Source Data [file 41467_2022_31583_MOESM8_ESM.xlsx]

## Sheet: Figure2
Figure 2A
Simulated pairs of points in separate tab - Figure2Asim
bin left (displacement, px)	bin right (displacement, px)	histogram counts, true dist = 5	NCX, s = 5, sig = 1, scaled, evaluated at bin left
0	0.5	0	0
0.5	1	1	0.324268
1	1.5	4	1.23652
1.5	2	7	3.76136
2	2.5	13	9.67253
2.5	3	38	21.3702
3	3.5	66	40.9218
3.5	4	93	68.2707
4	4.5	101	99.5567
4.5	5	154	127.176
5	5.5	140	142.527
5.5	6	131	140.288
6	6.5	96	121.376
6.5	7	66	92.3628
7	7.5	45	61.8488
7.5	8	33	36.4588
8	8.5	7	18.9256
8.5	9	2	8.65328
9	9.5	3	3.48572
9.5	10	0	1.23726
Figure 2B
Simulated pairs of points in separate tab - Figure2Asim
bin left (displacement, px)	bin right (displacement, px)	histogram counts, true dist = 0	NCX, s = 0, sig = 1, scaled, evaluated at bin left
0	0.5	72	0
0.5	1	151	117.427
1	1.5	207	194.7
1.5	2	197	213.669
2	2.5	153	183.94
2.5	3	111	131.007
3	3.5	66	79.0494
3.5	4	22	40.9243
4	4.5	18	18.3156
4.5	5	0	7.12093
5	5.5	3	2.41307
5.5	6	0	0.714415
6	6.5	0	0.185115
6.5	7	0	0.0420357
7	7.5	0	0.00837396
7.5	8	0	0.00146465
8	8.5	0	0.00022507
8.5	9	0	3.04029e-05
9	9.5	0	3.61176e-06
9.5	10	0	3.7748e-07
Figure 2C
histogram
bin left (measured distance, nm)	bin right (measured distance, nm)	histogram counts, fixed cell data
0	20	11594
20	40	24521
40	60	24796
60	80	19555
80	100	13872
100	120	9434
120	140	6029
140	160	3677
160	180	2103
180	200	1216
200	220	640
220	240	324
240	260	217
260	280	111
280	300	36
300	320	22
320	340	12
340	360	10
360	380	6
380	400	1
400	420	3
420	440	3
440	460	3
460	480	2
480	500	1
fit lines
measured distance, nm	single sigma fit, scaled	two sigma fit, scaled
0	0	0
5	3554.88	5470.99
10	7029.72	10695.4
15	10347.5	15446.8
20	13437	19537.1
25	16235.5	22829.8
30	18690.5	25247.6
35	20761.8	26774.2
40	22422.1	27449.4
45	23657.6	27359.5
50	24467.6	26624.8
55	24864	25385.1
60	24869.6	23785.8
65	24516.8	21965.5
70	23845.3	20047.2
75	22900.4	18131.3
80	21730.6	16294
85	20385.6	14586.4
90	18914.4	13037.7
95	17363.6	11658.4
100	15776.4	10445.3
105	14190.9	9385.5
110	12640	8461.02
115	11150.9	7651.67
120	9744.84	6937.65
125	8437.36	6301.13
130	7238.78	5727.1
135	6154.66	5203.63
140	5186.44	4721.76
145	4332.14	4275.09
150	3587.08	3859.32
155	2944.56	3471.7
160	2396.46	3110.56
165	1933.82	2774.93
170	1547.35	2464.2
175	1227.74	2177.88
180	966.033	1915.5
185	753.815	1676.43
190	583.369	1459.93
195	447.758	1265.06
200	340.863	1090.76
205	257.376	935.799
210	192.762	798.881
215	143.202	678.633
220	105.527	573.654
225	77.1399	482.543
230	55.9373	403.925
235	40.2384	336.477
240	28.7148	278.936
245	20.3285	230.123
250	14.2773	188.941
255	9.94804	154.388
260	6.87674	125.552
265	4.71618	101.618
270	3.20897	81.8561
275	2.16628	65.6261
280	1.45092	52.3663
285	0.964173	41.5893
290	0.635706	32.8753
295	0.415863	25.8656
300	0.269925	20.2555
305	0.173835	15.7883
310	0.11108	12.2491
315	0.0704282	9.45914
320	0.0443067	7.27082
325	0.0276572	5.5629
330	0.0171304	4.23653
335	0.0105281	3.21152
340	0.00642032	2.42331
345	0.00388502	1.82014
350	0.00233271	1.36083
355	0.00138983	1.01276
360	0.000821676	0.750263
365	0.000482034	0.553262
370	0.000280605	0.406125
375	0.00016209	0.296758
380	9.29101e-05	0.215854
385	5.28465e-05	0.156292
390	2.98277e-05	0.11265
395	1.67061e-05	0.0808254
400	9.28499e-06	0.0577281
405	5.12087e-06	0.0410442
410	2.8026e-06	0.0290498
415	1.52208e-06	0.0204674
420	8.20303e-07	0.0143553
425	4.38703e-07	0.0100229
430	2.32825e-07	0.00696635
435	1.22618e-07	0.00482006
440	6.40829e-08	0.00331998
445	3.32351e-08	0.00227643
450	1.71049e-08	0.00155386
Figure 2D
true x1	true y1	true x2	true y2	noisy/measured x1	noisy/measured y1	noisy/measured x2	noisy/measured y2
5	5	6.5053	3.99765	6.35625	5.11033	6.46826	3.92232
5	10	5.87014	10.3237	2.32096	11.6622	6.53206	9.01802
5	15	3.90404	14.5919	4.72339	15.3406	4.88245	14.3945
5	20	5.59674	20.0111	4.85016	19.9984	4.94178	22.9482
5	25	5.75411	26.0824	4.67714	25.5221	5.2815	26.3057
10	5	9.52811	5.31001	11.6486	3.70733	8.64399	5.70847
10	10	10.1445	11.3847	9.48261	9.53215	8.89603	12.9949
10	15	8.2718	14.6101	9.18972	15.4966	8.5642	14.9963
10	20	9.92693	20.1793	10.318	19.7671	9.62847	20.189
10	25	9.82066	24.3256	8.75493	22.6062	11.1566	24.3981
15	5	14.2198	4.52484	16.6273	5.72308	13.7886	4.84403
15	10	15.1149	11.6893	16.0099	8.63158	15.9889	12.7601
15	15	15.6493	15.2764	17.3307	13.7373	15.1377	15.5773
15	20	16.689	20.0358	15.5543	20.4256	17.1406	21.2079
15	25	15.4772	26.185	15.2046	24.757	16.7076	26.0756
20	5	18.4278	5.08698	21.2386	4.22062	18.2422	5.91422
20	10	19.2005	9.28192	20.1353	8.42037	19.4182	8.7621
20	15	20.7453	15.7248	19.9805	14.3777	18.1121	16.5778
20	20	20.1181	20.1307	19.056	17.8127	19.6467	18.9555
20	25	19.9054	25.2218	19.2258	25.3547	20.1053	24.7674
Figure 2E
histograms
bin left (displacement, px)	bin right (displacement, px)	histogram counts, true dist, s	histogram counts, measured dist, d
0	0.4	223	23
0.4	0.8	293	76
0.8	1.2	226	130
1.2	1.6	139	147
1.6	2	70	159
2	2.4	31	135
2.4	2.8	11	100
2.8	3.2	3	76
3.2	3.6	4	55
3.6	4	0	47
4	4.4	0	23
4.4	4.8	0	18
4.8	5.2	0	8
5.2	5.6	0	2
5.6	6	0	1
6	6.4	0	0
6.4	6.8	0	0
6.8	7.2	0	0
7.2	7.6	0	0
7.6	8	0	0
fit line
displacement, px	Bayesian fit to d
0	0
0.1	14.6344
0.2	29.1133
0.3	43.2838
0.4	56.9982
0.5	70.1167
0.6	82.5089
0.7	94.057
0.8	104.657
0.9	114.219
1	122.672
1.1	129.959
1.2	136.045
1.3	140.91
1.4	144.552
1.5	146.986
1.6	148.245
1.7	148.375
1.8	147.435
1.9	145.498
2	142.645
2.1	138.965
2.2	134.555
2.3	129.513
2.4	123.942
2.5	117.941
2.6	111.612
2.7	105.049
2.8	98.3441
2.9	91.5826
3	84.8427
3.1	78.1946
3.2	71.7006
3.3	65.414
3.4	59.3797
3.5	53.6339
3.6	48.2046
3.7	43.1118
3.8	38.3683
3.9	33.9804
4	29.9481
4.1	26.2667
4.2	22.9266
4.3	19.9151
4.4	17.2161
4.5	14.8116
4.6	12.682
4.7	10.8068
4.8	9.16507
4.9	7.73574
5	6.4983
5.1	5.43291
5.2	4.52065
5.3	3.74377
5.4	3.08572
5.5	2.53131
5.6	2.0667
5.7	1.6794
5.8	1.35824
5.9	1.09332
6	0.875916
6.1	0.698437
6.2	0.554296
6.3	0.43783
6.4	0.344208
6.5	0.269331
6.6	0.209751
6.7	0.162583
6.8	0.125429
6.9	0.0963106
7	0.0736044
7.1	0.055987
7.2	0.0423863
7.3	0.0319387
7.4	0.0239533
7.5	0.01788
7.6	0.0132839
7.7	0.00982283
7.8	0.00722945
7.9	0.00529577
8	0.00386108
Figure 2F
histograms
bin left (displacement, px)	bin right (displacement, px)	histogram counts, true dist, s
0	0.4	223
0.4	0.8	293
0.8	1.2	226
1.2	1.6	139
1.6	2	70
2	2.4	31
2.4	2.8	11
2.8	3.2	3
3.2	3.6	4
3.6	4	0
4	4.4	0
4.4	4.8	0
4.8	5.2	0
5.2	5.6	0
5.6	6	0
6	6.4	0
6.4	6.8	0
6.8	7.2	0
7.2	7.6	0
7.6	8	0
fit line
displacement, px	inferred distribution
0	0
0.1	183.831
0.2	245.37
0.3	278.837
0.4	294.654
0.5	297.913
0.6	292.001
0.7	279.48
0.8	262.386
0.9	242.362
1	220.728
1.1	198.521
1.2	176.542
1.3	155.382
1.4	135.458
1.5	117.043
1.6	100.291
1.7	85.2608
1.8	71.9427
1.9	60.2732
2	50.1529
2.1	41.4592
2.2	34.0568
2.3	27.8063
2.4	22.5695
2.5	18.2147
2.6	14.6188
2.7	11.6698
2.8	9.26685
2.9	7.32112
3	5.75508
3.1	4.50198
3.2	3.50493
3.3	2.71595
3.4	2.09494
3.5	1.60867
3.6	1.22983
3.7	0.936135
3.8	0.709543
3.9	0.535548
4	0.402555
4.1	0.301362
4.2	0.224705
4.3	0.166888
4.4	0.123466
4.5	0.090993
4.6	0.0668073
4.7	0.0488673
4.8	0.0356133
4.9	0.0258598
5	0.0187101
5.1	0.0134891
5.2	0.00969092
5.3	0.00693806
5.4	0.00495015
5.5	0.00351984
5.6	0.0024944
5.7	0.00176183
5.8	0.00124031
5.9	0.000870325
6	0.000608734
6.1	0.000424408
6.2	0.00029496
6.3	0.000204351
6.4	0.000141137
6.5	9.71764e-05
6.6	6.67042e-05
6.7	4.56486e-05
6.8	3.11455e-05
6.9	2.11869e-05
7	1.43699e-05
7.1	9.71773e-06
7.2	6.55254e-06
7.3	4.40554e-06
7.4	2.95354e-06
7.5	1.97446e-06
7.6	1.31622e-06
7.7	8.74955e-07
7.8	5.80009e-07
7.9	3.83426e-07
8	2.52775e-07

## Sheet: Figure2Asim
Simulated pairs of points, shown in Figure 2A
Simulated points are gaussian-dsitributed around true positions (x1,y1) = (0,0) and (x2,y2) = (5,0), with sigma=1
x1	y1	x2	y2
1.30562	-0.491328	4.57226	-1.44191
0.98397	0.657745	4.42063	-0.960075
-1.25139	1.43608	5.92597	0.347578
-0.179754	-1.53503	5.00551	-0.103118
-0.743406	1.75284	4.36551	0.660631
0.233242	1.28305	5.85833	1.15711
2.10134	0.0936424	4.51922	-0.919389
-0.876666	1.5801	6.48971	-0.970524
1.94879	0.244784	4.37061	0.456098
-0.465272	-1.02025	4.40605	-0.120816
-0.651917	1.12784	4.37131	0.0128987
0.609631	2.23247	5.35625	-0.885564
0.709124	-0.774247	6.30509	-0.948586
0.279796	-1.00146	5.36567	0.446796
-1.46746	1.13833	5.77208	1.56015
-0.691317	-0.0239516	6.25533	-0.346516
-0.867988	-1.36383	4.87167	1.10817
-0.512508	1.23632	5.94862	1.36971
-0.782086	-0.154075	4.8755	1.072
0.425789	-0.795207	7.09994	1.51642
1.01154	-0.581573	5.26028	0.358781
-0.250667	-0.497664	4.45452	-1.61424
0.554236	0.937428	5.10043	-0.823769
0.758881	-1.15573	4.2671	-0.15456
0.133843	0.469224	3.47584	-1.45195
-0.272561	1.00441	5.34978	-0.524205
-0.542628	-0.859843	5.23286	1.2747
-1.1631	0.334387	5.654	-0.780473
-0.273517	-1.65347	4.15505	0.20298
0.159504	0.696879	4.19488	0.281283
-0.186708	-1.12221	4.50925	1.84525
0.217904	0.806363	3.99429	-0.251823
0.0462383	0.433565	7.69135	0.645361
0.670325	-0.4114	5.37153	-1.23135
-0.630501	-1.47987	4.34687	-0.877142
-0.11841	1.33159	5.42432	0.32655
0.242065	0.152703	6.22953	0.524353
-0.376085	1.6773	5.6776	-0.472168
0.280444	0.00856509	5.91665	0.274734
-1.77445	-1.77839	5.48075	-0.672732
0.458578	1.69007	3.49286	0.574249
0.461823	-0.291389	4.24011	-0.702348
-0.00118749	0.9244	6.05984	0.251299
-0.352939	-0.72224	4.80192	0.352413
-0.432991	0.611835	5.2592	1.43288
-1.70477	0.834988	5.55492	-1.10945
1.09572	1.01309	3.97858	0.213759
0.635772	0.499049	5.19011	-1.72641
-1.08718	-0.0408109	4.56521	0.126833
-1.47727	0.144478	3.52583	0.784311
-0.385249	0.302345	5.39323	-1.06718
0.680837	-0.738462	4.15592	-0.205144
0.832649	0.550423	4.49717	1.22862
0.534598	-1.06447	3.66078	1.65579
0.768025	-1.90538	4.39704	0.00204915
1.75489	0.166566	5.43953	1.48583
-1.70431	0.197732	6.57151	-0.158553
0.469508	0.220736	3.86845	-0.873935
-0.0543038	1.77284	5.34532	-0.103841
-0.748875	1.23288	5.52339	-1.7426
0.716764	1.86379	6.04396	-0.826254
-0.0055129	0.220351	6.25987	-0.621224
1.20011	0.908635	3.89412	1.37843
-1.03402	-0.59117	5.06137	0.222555
-0.847568	-0.23098	6.23069	2.04414
0.433422	-1.74777	5.54511	0.445134
-0.887524	0.0698322	6.39998	0.353637
0.121233	0.926981	6.21649	-0.223733
-0.401905	-1.05818	7.3438	-0.891541
1.09668	-0.222485	2.37998	0.169471
0.436675	-0.724081	4.66815	-0.376139
-0.407005	-0.808408	4.66137	-1.55725
-0.63869	0.902393	3.57638	0.514937
-0.404881	0.0672671	4.47876	-0.164991
2.39386	0.739593	6.42223	0.261998
-0.049623	0.396775	5.05929	-0.520396
-0.202576	0.935792	5.96059	0.685396
-0.197534	-2.2572	6.63491	-0.598538
1.51632	-1.02212	4.70973	0.355786
-1.73221	-0.171885	4.59038	0.668192
1.11247	0.347912	3.68288	-0.125351
-0.719281	1.14843	4.7227	-0.920369
-0.273366	-0.639624	4.28531	0.23864
0.677404	-0.604947	4.78071	1.07719
-0.936451	-0.285155	4.77442	-2.17804
0.425717	0.69522	4.27164	0.114005
-0.0745431	0.106435	3.85532	0.141137
-1.39881	1.1257	4.62231	0.349953
0.192306	-0.771932	5.01463	-0.378676
0.58039	0.411134	4.10433	0.338181
0.637859	0.387188	5.35224	-0.554088
-0.565982	-1.64401	4.85587	0.255297
-0.0161376	0.296389	4.73934	1.14814
0.622323	1.73969	5.91173	-0.0907692
0.533436	-1.19779	7.30618	-1.07922
-0.389341	-0.637081	5.84764	-0.103371
-1.27167	-1.01676	5.64269	0.434096
0.272601	1.12907	5.00472	-0.270224
0.317468	-0.556514	5.12979	1.66128
1.49837	0.751358	5.58143	-0.441169
-1.5538	-1.64476	4.44702	-0.425077
-0.354292	-1.82255	3.50744	1.62967
0.434228	0.997356	5.42911	0.298641
-0.101478	0.593306	4.29813	0.535309
2.02877	0.280074	5.39372	1.33364
-0.367212	0.967068	4.16946	-0.655184
-2.36377	0.067591	3.74658	-0.185701
0.729858	0.139905	3.59657	0.869491
-1.39902	-0.874892	5.2811	-0.79666
1.31489	0.00950558	6.95454	0.238862
0.403825	-1.10032	5.20044	-1.16341
-0.344166	-0.8907	5.4905	0.509317
-0.980064	-0.477232	5.14381	2.23566
1.85735	0.138735	5.2301	-0.162538
0.309538	1.60283	7.36548	-0.402267
-0.489103	0.37753	4.21873	1.66109
-0.694883	0.406145	4.84111	-0.938005
-0.180393	0.543279	4.32629	-0.376592
1.25628	1.20367	5.71405	-0.0327904
1.91074	0.580419	5.25519	0.606995
0.027193	0.0636724	4.67274	-1.08904
0.427129	-0.433043	5.74211	-0.967776
0.323365	0.59722	3.9943	0.304441
-1.64897	-1.68352	5.11942	-0.189141
0.140338	0.0417329	5.20044	-1.67601
-0.498043	0.943244	6.57385	-1.7236
-0.427773	-0.227952	5.53863	-1.73213
-0.150874	0.576819	5.03306	0.0198097
-2.89081	0.17243	3.65825	0.453133
-0.734542	0.585028	3.52909	0.667068
0.756215	-0.493467	5.59063	-1.06199
0.120793	1.67126	4.29982	-2.01084
-0.515906	0.396611	4.75881	0.592231
-0.340858	0.14101	4.13058	-0.0842053
-1.07999	-1.1906	5.1816	-0.0177467
-0.697389	-0.193149	5.22788	-0.406095
-0.582997	-1.44561	6.74472	-0.311564
-0.186125	-0.288587	6.81787	1.90175
0.587961	-1.22914	6.06163	-0.15385
-0.0210414	-0.0639658	6.08399	0.510788
-0.0797613	0.152207	3.83033	-2.1713
-0.835515	-0.484546	6.27577	-1.48734
0.97862	1.6329	4.05843	-0.781704
0.235478	1.3689	3.40055	0.146793
0.566048	1.4139	8.16625	0.361658
0.21929	0.590729	5.31867	2.50979
0.807711	0.780002	4.33706	-1.75733
1.51253	-0.657244	5.00793	-1.72815
-0.431633	0.131814	5.06901	-0.281181
0.542561	-1.12242	2.92997	-0.869425
0.6793	0.239846	4.28445	-1.03859
-0.00876691	1.14216	5.52932	0.952894
1.91194	-1.10087	5.03554	-0.426678
-0.978616	-0.208882	3.33711	0.468522
-0.486129	-1.46608	4.50851	0.203445
0.077898	0.606281	4.84993	-1.60065
0.026201	1.23083	5.08133	0.765861
-0.222784	1.14345	3.32122	-0.256306
-0.479705	-1.02567	5.25534	-0.662155
0.824587	-0.709035	6.52905	-0.153187
-0.0604033	-0.102159	3.40727	0.393345
-0.806764	-0.395123	5.43879	1.10496
1.71284	-0.527554	6.34365	0.10209
0.912158	-2.52453	5.38035	-1.72468
1.48884	0.636677	5.58906	0.834327
-0.026748	-0.234422	4.52496	-0.546478
1.91582	0.693361	4.81481	1.84521
0.919677	0.264529	3.85528	0.610034
-1.8081	-2.97854	4.87849	0.654147
-1.26531	-0.301313	4.44738	-0.341027
0.583631	0.786085	4.34197	-0.84325
-0.116188	1.04517	6.44725	-0.7299
-0.143812	-0.317219	4.88294	-1.29661
1.07477	0.520516	5.62993	-0.823677
1.70219	0.237981	5.37531	1.18193
0.391235	0.921874	3.98511	-0.598259
0.127332	1.9636	3.11014	-0.0595717
2.25093	-0.911435	3.56624	1.55739
-0.0106779	2.09994	5.27594	-0.49871
-0.450549	0.214464	4.69879	-0.201447
-0.59505	-0.799035	5.7595	0.691337
-0.73567	-0.81034	4.62005	0.199411
0.0816951	0.117768	3.6777	0.462602
-0.860857	0.138023	5.09633	-0.378359
-1.85841	0.410911	6.10105	-0.176894
-1.28489	0.827007	5.26542	1.6199
0.436202	0.361593	4.81404	2.02149
1.09128	-1.02451	4.57907	-0.034359
1.2026	-0.690159	6.26812	-0.774063
2.31286	-0.758889	5.91431	-0.0908279
-1.08398	-0.590453	4.57035	-0.577424
1.36453	0.355153	3.65361	-0.718552
0.0816802	0.340716	4.08645	-1.97438
-0.467782	-0.227538	5.33333	-1.55009
-0.42638	-0.998836	3.90741	-0.0293754
0.889625	-0.32585	4.61305	-0.647092
0.64975	0.597048	4.87756	1.32228
-1.80618	-0.129606	4.34022	-1.85121
1.0247	1.44034	4.37552	-0.92869
0.825232	-0.818393	4.77369	0.502759
-0.236332	0.294179	4.44916	0.469004
-0.981266	1.15137	3.65773	-0.440212
-0.769588	-0.860265	5.73659	-1.00343
-1.23612	-0.0560951	4.08045	-2.37125
-0.0502147	-1.21475	6.03504	-0.475825
-0.388664	-0.931104	4.65659	0.469541
-0.311945	-1.44729	4.69212	-0.120967
0.221365	-0.934749	6.29557	-1.3692
-0.297325	0.367631	5.26109	0.955756
-1.69719	-0.240151	4.59773	0.736965
-0.598709	0.58304	4.17304	-0.190366
-0.523347	1.02774	4.48278	0.0822042
-1.71583	0.362557	5.39991	0.0736499
0.885678	0.775481	5.84713	0.178381
-2.16665	0.754982	5.04801	0.771842
0.422127	2.35732	4.50708	-0.360322
-0.294809	0.757204	5.33544	1.58899
-0.364251	-1.492	5.67121	-1.14474
0.647656	0.295769	4.57834	-0.321951
-0.303532	0.66741	6.44313	-0.800874
-0.226838	0.942656	4.63572	-0.665742
-0.871581	0.817139	5.89829	-1.65194
1.12576	-0.491906	5.96834	1.16574
0.991619	0.0276915	5.05663	0.0762817
0.686437	0.345195	4.91533	-0.126919
0.531254	0.215737	5.87201	0.0962153
0.726437	2.029	3.19634	-0.710756
0.694254	-1.60452	5.03374	-0.369954
0.394101	0.855679	5.06914	0.897374
0.631624	1.18642	5.36559	-0.0665676
-0.709103	-0.590599	4.11514	0.511022
0.0293467	0.495656	3.58982	0.655365
0.550377	-0.0890017	2.36162	1.02816
-0.725483	-1.03343	5.5451	-0.534972
0.000764372	0.100672	6.07801	-0.74526
-0.187511	1.66813	4.55567	0.379446
1.24142	-0.399147	7.37933	-0.94283
0.472488	0.62752	4.35902	1.17559
1.09447	-1.12134	3.68872	-1.07334
0.62267	-0.921659	4.85431	1.09161
1.00923	-1.23905	5.10579	1.62645
-0.0944972	-1.43468	5.68235	-1.2885
0.115153	-0.942525	5.12104	1.18211
-0.628157	-0.899643	4.23638	0.518985
0.387572	-0.442064	3.47698	0.115658
3.07427	-1.64354	4.41331	-0.237965
0.0975864	-0.506853	3.63626	-0.185702
-0.0455946	-0.774919	5.72359	0.882919
0.858256	-0.793732	4.89637	-0.646701
-1.56362	-0.316836	3.14699	-0.609796
1.12823	1.17177	5.36559	3.09031
-0.847572	-0.00479788	4.07759	1.5915
0.567507	0.421028	6.35038	1.08726
0.276597	1.5855	5.0522	0.958008
-0.0670252	0.684602	5.22923	-0.0253737
-0.717278	0.129387	4.21262	-1.73955
0.417312	1.08602	5.52302	-0.191028
1.12456	2.22987	5.0649	0.761438
0.682643	-0.516965	5.21617	0.671557
1.39609	0.848373	4.67973	1.60443
-1.38859	-0.813994	5.64338	1.22216
0.0192625	-1.24847	2.56079	0.453827
-1.35035	-0.677409	5.16568	-0.551727
0.114636	-0.073732	6.04821	-0.282671
0.541632	-1.96173	4.80933	0.510618
-0.767666	-1.59859	5.57813	-0.471008
1.28283	-0.0570661	4.4045	-0.444757
-0.474856	0.600564	5.17275	1.45437
0.623431	0.785453	4.41602	-0.133781
-0.347697	0.43734	6.14503	-1.58124
-0.758324	-0.179805	5.46994	-2.19275
-0.737165	0.530016	6.37593	0.245193
-1.45104	2.49285	4.95824	-0.47906
1.52075	1.97681	4.94069	-0.39742
-2.44724	-0.0593814	5.3133	-0.13962
-1.29005	1.41443	6.44839	0.0372326
-1.98457	-0.620584	2.60985	-1.0191
-1.34295	0.350802	3.32345	-0.0253469
-2.79184	0.144423	6.26675	-2.19566
0.602186	0.763297	6.89353	-0.933874
0.0404427	-1.21494	4.79523	-0.394165
-1.03092	0.624257	6.35381	0.277388
-1.30098	0.168626	7.17019	0.277814
-1.31798	0.328759	5.1897	1.26676
-0.278455	-1.02861	4.54447	1.68232
-2.02209	-0.393576	4.52281	0.44496
0.40673	-1.54414	4.74387	-0.826575
-0.0898261	-0.733863	5.79867	0.53326
-0.342262	-0.9699	4.82935	1.25269
0.652226	-0.349627	7.03731	1.12825
0.345745	0.169241	4.66032	0.102479
-0.344686	0.847959	4.28414	-1.4556
0.0307859	-1.06906	5.54452	-1.28871
-0.133348	0.293622	5.23531	-0.366105
-0.626037	1.08649	5.46253	0.52062
1.11144	0.961315	2.90612	-0.589407
1.20217	-1.59445	4.85	-1.56883
0.0723819	0.732018	3.16647	1.32099
-1.02675	-0.168767	5.18534	-0.452561
-1.17297	1.38141	5.76499	1.00037
0.251004	0.929302	6.17958	0.437104
-0.264622	-0.348846	5.75297	-1.30526
-0.813191	0.269423	5.48408	0.0551431
0.132017	0.510852	5.77544	0.673866
-1.18465	-2.46118	4.94334	-0.685732
0.340421	-0.613988	4.9615	-0.694317
-1.59209	-0.395447	6.02045	0.320326
-2.45376	-1.14475	6.08728	-1.03785
-0.208121	-2.23237	4.52917	-0.681691
-0.98193	0.840038	3.20272	1.32581
1.53112	-0.613786	2.70468	-0.343829
1.37267	1.17216	3.37742	0.454658
-0.612118	-0.95824	3.99993	-0.488813
-0.966737	0.953126	5.44712	-1.54366
-0.216395	0.703447	4.22416	-0.478443
-0.316082	0.559895	4.91467	-0.561535
1.38532	-1.038	5.36939	0.201081
-0.348295	-0.178316	3.61379	-0.503047
1.20551	-0.469939	4.14975	1.01039
1.23724	-0.959887	4.25062	-2.05581
2.51972	-0.445025	4.19821	0.38899
-0.37945	-1.62117	4.56075	-0.532222
-0.475269	-0.157394	5.78718	0.964597
1.67573	-0.197458	4.49253	0.0682443
-0.738369	-0.831367	5.69431	1.63185
-1.8155	0.637334	5.34033	-0.408516
0.0867283	-1.0486	5.19186	-0.317511
0.500258	-0.248183	5.97503	0.475253
-0.362981	0.524913	7.14016	1.05348
-0.350692	0.213224	6.46733	-1.20793
-1.36291	-2.39738	3.41597	-2.65005
1.7228	-0.772419	5.52991	-0.190414
0.201372	-0.406103	3.75316	0.24891
-0.547687	-0.55332	2.9892	1.52319
0.401812	-1.35297	3.78929	-0.260697
0.834395	-0.0431162	2.81809	0.0918142
-1.0483	-0.167631	3.86872	0.670473
0.225263	1.27959	6.3543	-0.618476
-0.48237	0.112219	4.52351	-1.014
1.65072	0.705481	7.68072	-0.229921
0.158926	-0.130397	5.39082	-1.77664
-1.12469	-1.82546	6.004	0.505545
-0.111063	-1.47328	4.85401	-1.03635
0.449051	-0.751404	4.72042	-1.55561
2.10058	-0.43373	4.21663	0.0585404
0.0395675	0.576351	5.16082	0.478398
0.571573	-0.834456	3.51706	-0.234531
1.20073	-0.628795	4.14993	0.530902
0.508772	0.255852	3.93078	0.754179
-0.869762	-0.56205	5.16834	0.681867
-0.161065	-1.22842	6.5159	-0.20792
-0.657825	-0.554041	7.15753	0.265347
0.706752	-0.680276	3.2443	-0.55227
1.54032	0.691165	5.34675	1.50969
-0.0219416	0.221938	4.3459	-0.719973
1.05476	0.545931	3.91852	-1.15256
-0.696758	-0.459747	5.10338	-0.626177
0.159301	2.11671	4.52814	-0.694262
-0.17647	0.109101	5.05112	-1.27855
1.63026	-0.919826	5.76851	-1.27694
0.293964	-1.32361	4.06452	1.72934
0.767713	0.0986502	4.84729	0.0671332
-0.341187	-0.40664	3.29964	-0.923767
-0.633403	-1.35189	4.61675	1.06711
0.394703	-0.469815	5.98885	-0.958446
-0.818439	-1.62801	3.2543	1.53424
-1.36173	0.682417	5.39085	-0.291629
-0.302117	1.94371	3.648	-0.768654
1.59917	0.740238	5.21899	1.3203
-0.392321	-0.323177	4.54971	-0.557705
0.220828	1.35965	4.72147	0.00894434
-0.593722	0.29103	3.39611	0.727161
-2.05039	-2.21899	4.08893	0.290381
0.000427093	-0.144627	4.80698	-0.639049
1.69366	0.0787001	5.07168	-2.10629
-0.331528	0.562218	4.80869	-0.782105
-1.15014	-0.164276	4.35877	0.682497
-0.990672	1.1737	6.32855	1.07642
0.36419	-1.3284	4.80554	0.245634
-0.420331	2.45921	4.2241	0.927113
0.983622	1.3522	4.24135	0.322814
-0.275765	-0.246773	4.9244	1.45225
-2.08552	0.288017	5.929	1.49913
-0.439471	-0.872674	4.57543	-0.583315
0.711924	-0.930756	5.87157	0.0201611
1.02648	0.0761554	5.22652	0.601276
1.28493	0.985664	4.43667	1.28333
1.00072	0.925842	4.18278	0.147652
1.07339	2.1315	5.17734	-0.514833
1.89403	-0.325833	4.89667	-0.029904
1.53443	-0.223013	4.09501	-1.33298
0.175589	-2.7343	4.20566	-0.532201
-0.476118	-0.308548	5.53913	-0.859534
-0.279749	0.146108	5.52166	0.182305
0.70263	0.0377327	4.6886	-0.244132
1.20817	-0.647647	5.82613	1.14566
-0.247559	-1.28741	4.65006	0.196432
1.51267	-0.411016	4.8845	-1.13353
-0.724947	2.20055	6.23482	0.439261
-0.465331	-0.929047	4.46008	-0.995212
-0.386951	0.0026644	2.95704	0.207316
-0.66195	-1.15762	3.71112	2.44526
0.869901	1.16453	5.29085	-0.437642
-0.187086	0.786436	4.78421	0.201666
1.85154	0.160342	7.75134	1.14581
-0.00612853	-0.0475386	3.58492	-1.01509
1.86628	1.47887	4.75613	1.25432
-2.42997	0.577771	5.04025	-0.400828
0.361817	-0.00353175	3.62617	0.832695
0.283483	0.136665	6.07919	-0.533797
1.93519	1.53898	5.74393	1.73071
0.261724	0.494838	6.54286	1.1932
1.77916	0.26886	5.68752	-0.686127
1.89274	0.568573	1.44983	1.82921
-0.620316	-0.098591	4.03295	-0.279439
-1.19066	-0.987223	5.31179	0.806608
0.858194	0.367608	4.18493	0.177877
-0.815077	-1.6223	5.28337	-0.00487249
-0.157153	-0.694148	4.93376	2.03099
-0.571229	1.05794	4.4525	-1.53862
0.100811	-0.694578	5.06806	-1.51745
0.596425	0.270113	5.51297	0.811881
0.712204	-0.215269	6.1431	-2.16356
0.135641	0.277457	4.10605	0.821655
-0.946909	0.4236	4.42823	1.30702
-0.846928	-0.500923	4.27936	-1.4864
0.292303	-2.12457	5.8479	-0.0325261
-2.1843	1.02115	6.57263	-0.598763
-1.17444	-0.55792	6.05572	0.932679
-1.56577	0.284803	6.34101	-0.633268
-0.327947	0.969565	5.24928	0.803789
0.485221	-1.0824	4.19829	-0.764305
2.36475	1.25617	5.67975	1.0774
-0.004127	0.741166	6.72638	0.372814
-1.06764	0.12238	5.50606	-1.18589
-0.453549	-0.35879	5.92921	-1.1511
0.458221	1.20519	3.4565	0.0566488
1.02185	0.445783	5.57106	-1.97805
-0.459075	0.532335	4.84608	0.915747
-0.00460985	2.69288	5.55333	1.47646
1.18586	0.554637	6.27678	0.661348
0.223739	1.17652	4.36059	-1.14747
0.0803921	-0.0506842	6.50593	0.240486
-0.331068	1.80227	4.05661	2.23771
-0.384628	-0.0950975	5.04083	1.25768
1.058	-0.994994	5.30696	0.545798
-0.53166	-0.0166431	6.06682	0.874114
-0.0472705	-1.71605	4.67685	1.34341
-1.03382	1.2576	4.06413	0.192075
0.603745	-1.18416	6.41661	-0.106516
0.249176	0.281645	5.36264	-0.269777
0.441544	0.914349	3.08632	0.161532
-0.0269262	0.482748	5.31992	-0.232278
-0.742098	0.373551	3.29941	-0.764116
-0.085315	-0.864476	5.79092	-0.929658
-1.28411	-0.0550505	6.38717	0.607867
-0.338596	0.930401	4.81722	-0.565111
2.30719	-0.763581	4.09161	-0.941179
1.67231	-1.2357	6.22693	-1.37134
0.867776	-0.698667	4.4893	-1.37356
0.438064	0.854441	4.18153	0.686609
0.826555	-0.274566	3.73823	-0.364055
0.389501	0.222871	3.53235	0.619051
0.93175	-1.74483	5.27578	1.2154
1.20576	-0.772631	4.66825	-0.26683
-1.02126	-0.699481	5.78848	0.725452
-0.190989	-1.26593	4.94331	2.89595
-0.0271508	1.17397	4.79031	-0.335367
-0.555119	1.03989	3.27853	0.44761
-0.994184	-1.56722	4.22454	-0.305473
1.27212	0.249869	5.10443	1.11695
0.667813	-0.965553	4.57185	-0.400223
-0.910776	-0.165746	6.27505	-0.417153
-1.05268	0.0456788	3.16857	0.662979
0.427199	1.70956	4.8188	-0.0217528
-0.688838	0.370436	5.11458	-0.684637
-1.1983	-0.656453	4.27764	-2.16682
-0.247458	0.831383	5.112	-1.40787
-0.844734	0.876001	6.66127	-0.540657
0.849617	0.138308	3.94961	0.788313
2.30657	2.24223	4.64912	0.698927
-1.70095	-0.166767	3.58092	0.546187
0.837503	-0.459046	5.72794	1.02782
0.422432	0.546193	3.79395	-0.199371
-0.842556	-1.3023	4.14181	0.381571
0.961658	-0.411524	6.42295	-0.0618543
-0.888375	-0.540078	5.82342	0.449231
-1.88225	1.36647	4.24403	-0.1855
-1.12331	0.706849	6.01654	1.03277
0.578163	0.60757	4.3409	-1.56169
0.41031	0.919815	5.10603	2.36192
1.00265	0.899393	6.83437	-0.270255
0.490773	0.0327174	7.25716	-1.23211
1.26035	-1.41586	4.55685	-1.14503
-2.00481	-1.68086	4.96999	-0.0412685
-0.304505	0.0377812	6.03909	1.3018
-0.363204	1.66346	5.60751	-0.943306
-0.0578844	0.831	4.76698	0.419023
1.06718	1.04765	4.79053	-0.825772
-0.676424	1.79382	4.21597	0.954672
0.252454	-0.485122	2.72802	-0.551671
-1.91067	-0.633629	4.84335	-0.797515
-0.915357	1.1019	3.80213	2.17641
0.940145	-0.717021	4.77206	0.279476
-1.74346	2.20002	7.4683	1.30821
1.41485	0.890617	5.03389	0.957491
-0.484102	-0.635432	6.50953	0.210269
0.527767	-0.373503	3.88929	1.3534
-1.17628	0.521876	6.27557	-0.114082
0.754809	0.712899	3.32639	0.546056
-0.00141055	1.16841	4.72007	-1.55378
1.25406	0.339968	5.29075	-1.22196
-0.546744	-1.01473	5.6201	0.765226
-0.735355	0.0931455	4.87574	-0.354102
-0.756078	-1.53621	3.91778	-0.410171
1.97471	0.576218	3.78232	0.384242
-0.329711	0.572062	4.27784	-2.62905
-1.60901	0.14668	3.98083	-0.360303
0.948567	-0.925723	4.42091	-1.07987
0.0249524	1.27314	4.04948	0.472329
-0.355872	0.987921	6.24206	0.0305479
0.516817	-0.711862	5.26992	-1.532
0.887479	-1.3343	5.28347	-0.0993477
-0.637178	1.00424	4.16102	-0.225783
0.110898	0.608511	5.27681	0.524338
-0.310655	0.0359244	5.32301	-0.6257
-0.5781	0.25535	4.06395	-1.34949
0.475525	0.697162	3.81083	-0.0755759
0.721367	-0.431179	3.06506	0.501297
-1.37014	1.55391	5.87279	0.360896
1.11013	0.346651	3.98785	0.660595
0.14884	-0.766485	5.04674	-0.936748
-0.236036	-0.493452	5.08311	-0.85192
-1.58848	1.50454	5.09122	-0.669131
-0.257212	-0.649857	4.3618	0.617255
-0.0695598	-1.06049	4.77365	0.283641
0.103799	1.15473	4.69309	0.350976
-0.436501	0.319257	6.34957	1.0175
0.926095	2.20353	3.84382	0.677656
1.56803	-0.267907	4.79409	-0.174162
1.24363	0.638055	6.0664	0.161605
-0.230549	-0.0193692	5.42107	2.22808
0.335604	0.432255	3.91179	1.44168
0.406721	-1.58974	5.79315	-0.448536
-0.621799	0.24965	2.29816	-1.86463
-0.0114872	0.763109	4.50741	-0.392421
-0.589719	-0.00573226	6.56775	0.13423
0.0687556	-0.35969	5.49846	-1.99763
1.61004	0.0259045	5.79161	1.30288
-0.187034	-2.08926	4.90705	1.41933
-0.730761	1.24187	4.61978	-0.0116517
1.37744	0.342143	5.69592	-0.392172
0.873068	0.550593	7.31706	0.751406
-0.525402	0.654701	4.7316	0.731077
-0.736998	0.286811	6.43702	-0.12809
1.4109	1.41836	4.4607	-0.556332
0.0313704	-1.11893	4.56993	0.257586
0.185255	-0.0746877	5.65074	1.86149
0.349282	1.08412	4.09795	-1.45503
-0.629058	-0.0145496	5.94228	1.71803
1.08888	0.642926	3.31673	-1.83623
2.35314	-1.61987	2.57925	-0.836934
-2.48782	0.348748	4.84108	0.574474
0.197966	1.08341	5.32888	1.10951
0.945361	-2.24012	6.2754	-0.863487
-0.795836	-0.235644	5.11967	-0.183801
0.0897365	-1.25317	5.95443	-0.816182
0.170593	-1.0302	5.24056	-1.54122
-0.59975	0.592836	5.6795	1.14096
0.706568	1.09025	4.03123	-0.481365
1.21485	-0.209461	4.92359	0.0305794
0.223226	-0.519221	4.40221	2.11302
0.369662	1.80225	4.76301	0.341773
-0.546501	-0.0861252	7.29665	-0.0262034
1.11849	0.38061	3.59584	0.720278
-0.0902706	-0.347925	5.03418	0.24032
0.440657	0.50733	4.6791	-1.20641
1.17476	-1.22217	5.37938	0.734276
-0.29724	0.0215643	6.79268	0.00840139
-0.194184	-0.885708	5.91231	-0.0889939
0.0905569	-0.191623	4.34309	0.761917
-0.223316	0.689515	3.56623	0.195517
-1.26893	1.95933	5.84799	-0.547957
0.482404	-0.452041	4.00788	-1.2074
-1.44153	0.533255	4.28474	0.651187
-0.304453	-0.457055	5.46535	0.787448
-1.40839	0.0894461	3.47755	0.203237
1.30145	2.78259	6.55625	0.0917341
0.0853905	0.181329	5.10282	-0.089742
0.478953	-0.596945	4.76591	-0.118306
-0.262837	1.00222	5.80782	-0.210051
1.58684	0.924812	5.80621	1.43359
-0.403982	-1.52168	4.75083	1.16061
1.1517	-0.640085	6.10233	-0.372854
1.15313	-0.448015	5.36731	0.739723
-0.525595	-0.253667	6.1	-0.579779
0.429359	0.104909	5.26347	-0.716811
0.1266	-0.560362	4.80891	-0.12226
2.11499	0.433442	6.74875	0.207274
-0.99422	0.470756	4.21679	-0.565467
-1.58455	-0.84257	5.63308	-1.43922
0.310851	0.375919	7.02239	0.800345
-0.969608	-1.12186	4.58665	-0.446126
-0.589149	0.82489	5.63464	0.0229575
0.331433	-0.213847	5.31955	0.584729
-1.29805	0.720025	4.65175	0.0833848
1.0717	-0.993468	4.99645	0.0226588
0.421407	0.781865	5.61778	0.357492
1.42241	-0.276267	7.32848	0.548716
-0.311851	-0.0726413	5.88643	-0.576492
0.913029	-0.271724	4.75591	0.352011
-1.11891	0.671241	3.02688	0.606729
0.240834	1.80272	5.24906	0.352751
1.12342	0.896099	5.26098	-1.5227
-0.64821	0.0294499	4.20852	1.14741
0.0873711	-0.747576	6.00933	-1.0403
1.63468	0.0840472	5.39087	1.94526
-0.784506	-0.99762	5.5869	-0.661416
-1.11039	-0.0873572	4.51381	-0.219559
0.933612	0.942073	4.31615	1.08934
-0.0234873	-0.0874985	4.53258	-1.35814
-1.10068	1.19278	3.88942	0.463775
-0.89371	-0.498168	4.47746	0.735677
0.346269	0.437546	5.72684	0.53794
0.244884	0.330044	2.74465	-0.727121
-0.351578	-1.40014	3.22803	0.45516
0.22906	-0.521881	5.02659	-0.979545
0.564432	1.00492	5.32849	0.298805
-0.730968	-1.13779	4.05117	-0.551778
-0.31976	-0.153248	5.53644	0.189286
-0.725657	-0.974249	6.25902	-0.815779
1.33989	-0.979501	5.68374	0.413129
-1.27869	-0.921452	3.43661	-0.491954
1.6141	0.823138	4.26944	-0.851879
-0.569769	0.00656508	4.14619	-2.20647
-0.00203152	0.374133	4.66125	0.470552
0.957539	-0.555195	4.32872	1.73847
0.737782	-0.124638	4.15839	-0.555366
-0.341394	0.836974	6.90991	1.43887
0.888577	-1.28748	4.66703	-0.184695
-1.17972	-0.758513	4.84757	-0.812233
1.38147	1.02058	5.28636	0.0826376
1.16044	1.69443	3.26778	-0.408265
0.0185126	-0.863188	3.85837	0.694411
0.403892	0.439281	5.46986	-0.85928
0.979507	-1.24688	5.35139	0.129402
-0.327736	0.657702	3.83898	0.287771
0.545407	0.133128	6.12566	0.127245
0.687199	-1.01379	4.93326	0.286537
0.371951	0.508967	5.14169	-0.423579
-1.42053	1.2645	5.10928	-1.47896
-0.335666	-0.157605	4.45003	0.338076
-1.97624	-0.898631	3.16872	-0.945627
-0.383011	-1.11797	4.86912	1.11362
-0.789858	-1.24188	3.43503	-0.308006
-0.0960404	0.398455	4.83533	0.862735
0.377407	0.339393	5.20735	1.72426
0.830015	-0.783577	5.19796	-0.339354
-0.143167	0.754029	3.61373	-0.601782
0.0401434	-1.06558	5.3666	1.11171
1.01328	1.48736	3.78953	0.316899
1.29671	-2.12773	5.25167	0.0372828
0.217592	-0.273774	5.6032	0.142222
0.861256	0.75331	6.59841	-0.739016
-0.729901	0.0122751	2.9492	1.04985
1.58562	0.0490701	5.82926	-0.459891
-0.662773	-0.50852	4.83784	1.11011
-0.767534	1.96526	4.92469	-0.48615
0.538124	-0.460335	4.4376	1.45592
-0.0653326	0.697998	5.23415	0.29713
-1.58649	1.21126	4.74138	-3.1027
1.07747	-0.339759	4.38124	-0.182594
0.695205	1.44865	4.46139	1.25997
1.64763	0.443911	5.61628	-0.318867
0.29484	-1.4878	5.49163	-0.650639
0.704983	-0.471276	6.10062	0.448837
-1.15145	-0.145215	5.36294	1.464
1.85946	0.637923	4.85411	0.741927
2.37146	0.712707	3.86163	0.113284
-0.38132	0.697064	5.31478	0.515217
-0.694781	-1.447	4.69341	0.518331
1.00011	-1.52575	5.22152	-0.180147
-1.13528	1.34551	5.87458	0.397602
0.153609	0.823447	4.50715	-0.0129313
-0.134819	0.412185	4.51774	0.70147
0.82663	1.54619	4.74081	0.621093
-1.96885	1.84695	5.2126	-1.42754
0.123438	-0.772296	7.03694	-0.546931
0.261917	0.0419028	4.12711	-1.2305
-1.7711	0.431067	6.33993	0.0960679
-0.15884	0.120365	4.78457	-2.27772
0.629176	0.202805	5.8979	-0.118044
-1.27577	0.194155	5.05971	1.05815
-0.30004	1.08657	4.46579	0.436295
0.196849	-2.74872	4.7408	1.41152
-0.522584	-0.0058918	5.95887	-0.0146122
1.57318	-0.250433	6.26679	-0.537791
0.769435	-0.468704	5.96102	-1.83476
-0.578758	0.144009	4.43624	2.63553
0.331623	0.534211	3.71118	0.290774
1.12882	-0.28494	5.40087	1.0656
0.248219	0.0181335	5.52798	0.535227
0.556922	-1.64992	2.48745	-0.387344
0.643141	-1.11429	5.02423	-0.319639
0.739145	-0.373311	7.09556	-2.52452
-1.32274	-0.170381	4.81156	-1.00628
-0.676794	-1.06698	4.35581	-0.424157
-0.352888	-1.18064	3.99223	-0.661207
-1.59743	0.612917	3.18904	0.727567
-1.40188	0.134829	4.51056	0.456614
0.357646	1.3769	5.30143	-0.506171
0.35891	0.545739	4.01609	-1.18465
0.924599	-1.16564	5.25347	0.781787
0.365598	-2.21857	5.78797	-0.0803827
-0.766782	0.139237	4.4067	0.334162
-0.0157236	-0.227142	5.4922	0.34604
-0.716512	0.55456	5.56548	-0.119492
0.867158	0.913972	4.95719	0.716205
-1.51095	-0.200183	6.95645	0.227944
0.859447	0.148787	3.7278	0.0466564
0.498097	-0.721357	5.27507	-1.06475
0.773094	1.20129	4.07326	0.03986
-0.578618	0.0518852	4.27824	0.916864
0.197132	-0.532589	5.44097	-0.408758
-0.0410343	-0.457453	6.09289	0.401077
-1.51085	1.81827	5.1701	0.634977
0.484784	0.507959	6.30485	3.33058
0.442595	0.42044	4.06987	-0.718458
-0.743105	0.336928	5.33816	-0.203967
1.24003	0.45433	4.46911	-0.429912
-1.76512	0.472254	4.24264	-1.53297
-0.410994	0.00637624	2.36844	0.183698
-0.39083	1.71159	5.76018	0.325418
-0.713717	-0.239429	6.87485	-0.362456
-0.663945	-0.843438	5.49964	-0.044953
0.483047	-0.412751	6.37632	-0.10238
-0.873795	1.18297	5.05898	-0.302207
0.0688804	0.781521	3.76958	-0.853595
-0.425122	1.17196	4.12753	-0.719296
-0.128362	-0.214153	4.19733	-0.917032
1.93235	0.150937	6.10238	0.698912
-0.541858	-1.81431	4.51964	-0.0258776
0.885521	0.945597	5.09144	0.32805
0.0378687	-0.107487	3.66685	-0.701057
0.0314796	0.0560385	4.81694	-2.16634
-1.90261	1.01349	3.37413	0.0497733
1.02077	-0.273373	4.29758	0.626116
0.154524	0.430841	5.75949	1.14358
-0.434016	-0.717848	6.70965	-1.82166
0.0374274	-0.531839	5.48544	0.296885
-0.109008	0.541663	5.09724	0.158514
1.83202	-0.211772	6.07326	0.0461497
-1.10685	-1.56565	5.72802	-0.110606
-0.561533	-0.537865	2.55113	1.94465
0.262806	2.90951	3.20843	-1.15797
1.85416	0.492827	4.16664	0.201391
0.257336	0.215098	4.12639	0.441788
1.11114	-0.409015	3.39977	-1.97672
0.752619	-1.81945	4.32175	0.438807
0.718946	0.135598	4.06882	1.45803
1.28754	-3.07896	6.10022	-0.286834
2.29123	-0.923381	4.39002	-0.291272
0.147585	-1.45512	3.72398	-1.45621
-0.29002	-0.213294	4.58373	0.303053
0.187214	1.07362	4.31503	1.03655
-0.303182	0.51595	5.26216	-1.25742
-2.31134	-0.443666	4.76871	-1.35143
-0.115951	-1.62654	3.51448	-0.60042
0.167839	-0.533168	5.58032	0.0960611
-0.366299	-1.18558	4.63605	1.12074
-0.216874	0.429482	4.39997	0.562057
1.23624	-0.585621	4.1482	-0.0822562
0.0825201	1.41674	5.79389	-0.843578
-0.0298978	-0.117377	4.89107	0.0608991
-0.661346	-1.51886	3.44719	0.538867
-0.557244	0.0792361	7.17079	-0.721785
-0.100903	0.717368	4.6583	0.230002
0.127927	-0.495939	5.27106	0.270127
0.388609	0.617738	5.35483	1.3266
1.63524	0.339304	3.69347	1.55613
1.35656	0.384447	6.22114	-1.86323
-1.1972	-0.326549	5.25112	1.09446
1.75659	-0.127645	5.14365	-0.649484
-0.985499	-0.134267	6.35064	-1.31239
2.57121	-0.128479	5.1591	-0.606383
0.199287	-1.45573	3.27772	-0.477353
-0.438728	-0.018266	4.98394	0.31242
-2.0213	-1.19044	6.16699	-0.215759
-0.397981	0.127947	6.21263	-1.35212
1.54214	-1.16645	5.26468	-0.348265
-0.41266	1.36277	3.30653	-1.90729
-0.450821	0.820975	6.09644	1.58232
-1.31301	-0.539193	4.94262	-0.643684
-1.17392	2.06461	5.19189	0.695393
-0.578686	1.13936	6.28127	0.667289
0.36003	0.853397	5.40276	-0.654413
-2.06228	-2.07275	1.27779	-1.52724
0.667355	-1.26575	3.33626	-1.53157
-0.481113	-0.702281	4.17199	0.80701
0.804328	-0.327694	3.70871	-0.119675
-0.00434573	-1.31155	5.15346	1.0629
-0.442693	0.655081	5.15196	-0.467909
0.502764	-0.522712	4.30689	-2.92729
0.505154	-0.165372	6.16946	-1.08513
2.02512	-0.548546	4.21192	0.795715
-1.3012	-0.0882594	4.65441	0.207818
-0.702031	1.37218	4.33262	1.8707
-1.22345	-1.83047	4.10354	0.346525
-0.570124	-0.961464	5.05462	-1.79311
-0.505394	-0.470915	3.60584	2.48268
-0.441428	0.55474	4.68781	1.07295
-0.468927	-1.02309	5.83032	-1.45995
-0.510387	-0.524781	5.81378	0.220999
-0.237132	0.703484	3.05392	-0.0445165
0.428235	-1.22793	5.40672	-0.757764
1.11371	1.04761	4.54202	-1.81365
-0.364959	0.342179	5.45054	-0.946918
1.82743	0.569912	5.17212	0.274562
0.872757	-0.014889	4.68392	-0.555907
1.21967	-0.997452	4.98668	-0.857138
-0.980201	-1.59953	5.6079	0.0491405
-1.82819	0.153381	5.72602	2.60577
0.326944	0.715557	4.25031	0.245635
0.344328	0.724203	3.67265	0.769333
-1.70026	-0.0860457	4.58095	-0.541382
-1.48587	1.64814	6.02	-1.55741
0.352062	0.185028	5.34281	-1.12709
1.03645	-0.402985	5.394	0.542287
1.35635	0.105223	4.55747	0.0481739
-0.918263	-0.61597	4.23434	-0.0471352
0.604622	0.687531	7.07703	0.860925
0.614244	1.55675	4.89483	2.08114
-0.0320752	1.04009	4.96675	0.96293
-1.05187	0.248262	4.7263	-0.3348
-1.10448	-1.3608	5.06971	0.301132
0.740518	-0.636672	4.68049	0.941125
-1.68207	0.403044	3.95578	0.070398
-0.29493	-0.0766	5.49294	1.47342
0.140475	1.38244	6.43979	1.23602
1.09297	0.660856	5.18487	0.599165
-0.35915	-1.43369	4.25585	-1.55639
-1.39249	0.632976	5.05643	-1.19607
0.34804	0.66861	6.0203	-1.00894
-0.719661	1.7507	6.78314	1.04762
1.77748	0.0853257	3.59476	-0.0259257
-0.867942	0.263015	5.11401	1.90112
0.171005	-1.57541	4.56672	-0.120378
2.04242	-0.460339	5.5446	-0.010539
1.05411	-1.49355	5.16892	-0.224092
-0.0169157	-0.147965	4.41137	1.28392
0.479165	-0.779476	3.19281	1.05382
2.40275	-1.28808	3.78582	0.186587
1.40064	-0.00448519	4.3936	-0.500261
-1.3284	-0.8407	4.7263	-0.375385
0.184714	1.26778	6.17574	-0.363025
1.06485	2.22738	4.40543	0.681227
-1.53485	0.152662	5.37203	1.0139
0.288671	0.28226	5.90582	1.64503
-0.0681637	-1.95834	5.23166	1.03825
0.288373	1.49739	5.0848	-1.07794
-0.805076	-0.623826	4.38945	1.00604
-1.82699	0.390899	5.84132	0.126451
-1.07243	-0.201298	6.62862	-0.709175
1.87489	0.343562	5.47554	-0.200848
-0.129734	-0.0863923	5.30731	-0.144338
-0.951531	0.130692	5.23537	0.00196291
1.46786	-1.06406	6.03404	0.14172
0.918985	0.132695	4.6691	-0.135504
-0.862594	-1.48837	4.48781	-0.44465
1.07495	-0.108567	5.53186	1.2325
1.1104	0.18259	4.69352	1.44707
-0.773759	-0.278446	5.89182	0.545106
0.539885	0.32572	3.53613	0.0698407
-0.37074	0.884995	6.32637	1.42217
1.2508	-1.594	4.26938	-0.368797
-1.26207	-1.45536	5.23855	-0.301366
-0.408534	-0.619776	4.53212	0.0567754
0.82079	0.428208	5.71357	0.996105
-0.0795338	0.345703	3.5825	-0.101873
0.576393	-0.355341	3.93271	0.549226
1.73755	0.580105	6.63238	-0.100127
-0.426359	2.07877	4.02461	0.223006
-1.09582	-1.07905	4.30164	-1.97804
1.56229	-0.846085	5.06232	1.39671
-0.4374	-1.83	4.2013	1.00656
0.318284	0.133611	5.14671	-1.0602
-0.581963	0.794794	6.17593	-2.47485
-1.5688	-0.371501	5.06868	1.65683
-0.947335	1.09005	6.72619	0.0590753
1.31224	-0.231561	3.55026	0.933869
-0.415142	0.243704	4.71536	0.592924
-0.150183	1.01388	4.12596	0.41365
0.300038	0.587913	5.3685	1.17364
1.17682	0.315685	3.73833	0.475997
0.152397	1.42648	3.24041	-1.70497
-0.258489	-0.914059	4.60647	0.679671
-0.852471	-0.464748	3.18496	-0.34034
0.582815	0.296201	4.10189	0.193926
-2.08831	-0.357043	4.4527	0.219588
-1.17498	-0.563857	3.32961	0.343217
0.736325	0.720382	5.56392	-0.557706
0.446869	-0.507635	5.30561	-0.571439
-1.27684	0.395062	4.37285	-1.07418
0.537017	-0.183371	3.60766	1.09703
0.469469	-0.435802	4.7247	0.0939303
-1.1843	0.457254	4.83215	0.453217
-0.071777	0.291098	2.82705	1.03483
1.60209	-1.97371	6.30742	-1.15603
-0.493521	-0.339057	5.43553	-1.13477
-1.34755	-1.07861	3.24645	-0.17627
0.158755	0.111896	6.97808	0.690617
-0.560155	-0.717465	4.84645	-0.868925
-0.358705	-0.0141591	3.52661	-0.751541
0.410164	1.25358	4.07396	0.534178
-0.0548332	1.70175	5.26271	0.314294
-0.381441	0.798546	3.56021	0.557117
-1.03173	-1.59812	4.52646	0.692533
-0.820251	1.4672	4.89849	1.04453
-1.02351	1.07507	4.57503	-1.73674
-0.605165	0.253438	5.20367	0.14468
1.76052	2.43047	4.28799	0.368283
0.147654	-0.460952	4.74948	-1.7014
-0.549355	1.79368	5.19073	0.0932102
-0.127864	-1.1065	2.77991	1.06744
0.245328	-0.397232	3.08179	-1.52081
0.276074	-1.17255	3.93292	0.0422612
0.318718	0.562614	5.07985	-0.576057
1.09054	0.363943	5.20279	0.706955
-0.343882	-0.651218	4.26888	-1.12231
0.355116	-1.40697	6.31243	-1.13054
-0.618615	-2.69761	6.133	1.2947
-1.85895	-0.953621	4.82289	0.482228
-0.571936	-1.43453	8.32554	1.36999
1.41798	0.661083	4.63469	0.867083
-0.354595	1.07743	5.98339	0.615412
1.02188	-2.00216	4.93698	0.120114
0.60182	-1.74739	3.27515	-1.32176
-0.597251	-0.478948	6.87983	-0.0068089
1.91336	0.947337	3.93645	0.206221
0.873432	1.2532	5.07373	0.506638
0.902577	1.47047	6.92081	-0.912397
-0.909634	-0.39639	5.64273	0.09132
-0.647075	-0.657614	5.371	1.71815
0.646443	-1.03376	4.85458	-0.551424
1.19975	0.55093	5.2452	0.106106
-0.0263801	0.764799	6.89017	0.177599
1.71194	-1.53015	4.53904	-0.917528
-0.127799	-0.139827	4.77846	0.362128
0.718055	-0.531308	4.54442	0.211589
0.00336668	0.602159	4.58795	-2.37709
1.09395	1.14389	4.82752	2.2158
-0.327079	1.19951	5.61887	1.37527
-0.0313852	0.487491	5.08821	1.21086
-1.50832	-0.418718	4.23928	0.857555
0.302254	-0.477656	6.65196	-0.342273
0.0897357	-1.17434	4.13043	-1.19915
0.528095	1.16435	4.66956	-0.469806
0.338199	-0.898358	5.0801	0.502559
-0.669335	-1.94734	3.31779	1.91068
0.664038	-0.827012	3.99092	-1.00205
2.61016	1.45106	3.70634	1.8676
-0.641464	0.252832	2.3357	-1.0523
0.932285	-0.366758	7.133	0.803649
-0.577766	0.204298	4.26965	-0.0726676
-0.908426	0.388439	5.84006	-1.95201
-1.12281	0.437947	5.01719	2.49966
0.575368	-0.180282	4.00586	-1.20656
0.0332441	2.28442	4.95961	-0.707416
0.873699	1.05823	5.40474	-0.450935
-0.190014	-2.47695	3.85719	-0.375419
-1.17536	-0.951413	6.1981	0.21287
-0.198348	-0.0324914	6.19684	0.329275
-0.0737676	0.497178	4.90262	2.09207
0.6124	-0.284751	5.61435	1.42178
-1.21043	-0.0458646	3.7814	0.963223
-1.84313	-0.324915	5.57187	-0.657401
0.458842	-1.31637	4.87169	1.07426
-0.776546	2.12976	6.60852	-0.198873
-0.490773	-0.196123	4.04293	-0.288717
0.550383	2.32466	7.01151	0.545881
0.0183324	-0.890219	5.02008	-1.19535
0.164924	-0.257185	5.44551	-2.40509
1.1843	-1.30884	6.44953	-0.413546
1.06591	-0.855604	6.10295	-0.843357
0.00359252	0.902038	4.12414	0.853352
-0.531672	0.755765	4.08476	-0.262549
-1.19379	-0.875472	4.08518	1.4396
0.315765	0.15096	6.07475	-0.524781
2.31308	-0.440395	4.8643	0.626301
1.04708	0.827646	4.55529	0.490374
0.224957	-0.769325	5.08252	0.392134
-1.09789	1.55578	6.03577	-0.969285
-1.22586	-1.55035	4.84111	0.0601517
-0.530025	0.290746	5.30928	-0.126578
-3.74218	-1.51302	2.6846	-0.577164
0.417388	-0.725654	4.33242	-0.305176
1.24349	-1.07561	3.93341	-0.483278
0.110584	1.54882	4.36084	-0.310288
-0.327084	-0.162521	4.23803	-0.861545
1.3529	0.325821	4.57789	-1.22002

## Sheet: Figure2Bsim
Simulated pairs of points, shown in Figure 2B
Simulated points are gaussian-dsitributed around true positions (x1,y1) = (x2,y2) = (0,0), with sigma=1
x1	y1	x2	y2
0.537667	0.296171	0.673699	0.870598
1.83389	1.20078	-0.669113	0.330761
-2.25885	1.09017	-0.400323	-1.3479
0.862173	-0.358703	-0.671802	1.54787
0.318765	-0.129928	0.575629	-0.616637
-1.30769	0.733738	-0.778094	-0.698571
-0.433592	0.120332	-1.06356	-1.4236
0.342624	1.13633	0.552978	-0.109632
3.5784	-0.686773	-0.423429	-0.102712
2.76944	0.471683	0.361587	-0.322717
-1.34989	0.288342	-0.351889	-0.839587
3.03492	1.39185	0.269541	-1.66055
0.725404	-1.3455	-2.56445	3.01249
-0.0630549	0.000747406	0.465864	1.50084
0.714743	0.0534948	1.85356	-0.358992
-0.204966	-2.34191	1.03929	-0.114879
-0.124144	1.2481	0.910897	0.358901
1.4897	2.80923	-0.239731	-0.0121374
1.40903	-0.232185	0.180998	-0.57036
1.41719	0.287032	0.24425	0.934035
0.671497	-0.464604	0.0963929	-1.13832
-1.20749	0.384318	-0.830468	1.95724
0.717239	-0.379828	-0.352252	-1.76323
1.63024	-0.101778	-0.174775	-0.323334
0.488894	1.61815	-0.480653	0.872592
1.03469	-0.84723	0.836837	0.117915
0.726885	-0.575883	2.53835	-1.50305
-0.303441	-0.0759131	-1.32333	0.921835
0.293871	-0.132472	0.12834	0.163245
-0.787283	1.43931	-1.44238	-0.814671
0.888396	2.03126	1.30251	0.40371
-1.14707	-0.978202	1.40991	0.756157
-1.06887	-0.641024	-1.66254	2.18444
-0.809499	0.520476	1.94368	-0.0937825
-2.94428	-0.3807	-1.0847	-0.294206
1.43838	1.99285	0.226819	-0.504806
0.325191	1.63587	1.09893	-1.927
-0.754928	0.559019	0.147189	0.521381
1.3703	0.563638	2.29567	-2.05441
-1.71152	-0.338397	2.75256	-0.269838
-0.102242	0.763647	0.138318	-0.275032
-0.241447	1.12744	-1.90707	0.845145
0.319207	0.141571	-0.364993	-2.77118
0.312859	1.92813	-0.84811	0.918075
-0.86488	0.670638	-0.764753	-0.519254
-0.0300513	-0.110111	-1.12769	-1.29301
-0.164879	0.370962	0.0781889	-0.00871809
0.627707	1.09659	2.10663	0.233353
1.09327	-0.398163	-0.715847	-0.424196
1.10927	-0.0854626	-0.280516	-1.46945
-0.863653	2.37329	1.16648	1.20642
0.0773591	-0.473921	1.21282	0.197342
-1.21412	0.946341	0.485541	-0.706876
-1.1135	0.818162	1.02602	1.21637
-0.00684933	1.58897	0.870726	0.36717
1.53263	0.526012	-0.381758	-1.26752
-0.769666	-2.4652	0.428893	0.62105
0.371379	-0.852528	-0.299131	-1.79545
-0.225584	0.511735	-0.899869	-1.05784
1.11736	0.257775	0.634745	0.151544
-1.08906	1.96245	0.0674536	0.411264
0.0325575	1.40631	-0.187121	0.0704978
0.552527	0.496834	0.291727	-1.93303
1.10061	0.0828306	0.987695	0.818722
1.54421	-1.54848	0.392935	1.26176
0.0859311	1.86316	0.194551	1.16734
-1.49159	0.134027	0.279785	-0.57033
-0.742302	-1.546	0.0512203	-0.393898
-1.06158	0.433282	-0.774466	-1.01743
2.35046	0.102954	0.786782	0.250206
-0.615602	-0.570346	1.40891	0.252125
0.748077	0.493062	-0.534099	-0.771479
-0.192419	-0.707513	1.92776	0.919545
0.88861	-1.34803	-0.176248	0.852158
-0.764849	-1.7543	-0.24375	0.657126
-1.40227	-0.363809	-0.897601	-0.753464
-1.42238	-0.627094	-0.792337	-1.3385
0.488194	0.44015	-0.952975	0.652225
-0.177375	-1.50264	0.353905	1.44722
-0.196053	-0.208235	1.59703	-1.29013
1.41931	-1.50513	0.52747	-2.20819
0.291584	1.80974	0.854202	1.43611
0.197811	-0.116973	1.34185	-0.0616722
1.5877	1.22621	-2.49953	1.17781
-0.804466	0.494943	-0.167559	0.985513
0.696624	0.908595	0.353015	-1.21858
0.835088	-1.15422	0.717254	-0.431878
-0.243715	1.25756	-1.30485	-0.834941
0.21567	1.45253	-1.00587	0.17968
-1.16584	-2.07681	0.790683	1.1663
-1.14795	-0.176488	-0.116571	0.0559859
0.104875	-0.652082	0.55309	-2.10004
0.722254	0.156534	-0.960645	1.2353
2.58549	-0.850226	-1.6338	0.00267153
-0.666891	0.279046	0.7612	-0.459537
0.187331	0.597094	1.19331	-2.10318
-0.0824944	0.244717	1.63206	0.373922
-1.93302	-0.118347	-1.53219	0.245181
-0.438966	-1.28941	-1.33685	0.338579
-1.79468	0.0575636	-1.47385	-1.07807
0.840376	-0.520933	-0.0416631	-0.730162
-0.888032	-1.27903	-0.615507	-0.916327
0.100093	-0.0562272	1.31415	1.78755
-0.544529	-0.20968	-1.45507	-0.820404
0.303521	0.192102	-1.74235	-0.196711
-0.600327	0.992332	0.205305	-0.890144
0.489965	0.576244	1.19293	0.910749
0.739363	1.30578	-0.802823	-0.0122652
1.71189	-0.729306	-1.26564	0.0728145
-0.194124	-0.864575	-0.149331	0.939416
-2.13836	-0.094921	-1.63645	0.675237
-0.839589	1.38321	0.0173443	0.785969
1.35459	1.30368	0.828387	-2.13274
-1.07216	-0.125812	0.217738	0.21993
0.960954	-0.596874	-1.90924	0.966286
0.12405	-1.52065	-0.536822	0.349994
1.4367	0.671842	-0.302032	0.901815
-1.9609	0.0228443	1.81358	2.12119
-0.197698	-1.17779	0.914852	1.24859
-1.20785	-0.334578	-0.0570807	-1.12319
2.90801	-1.82946	1.30936	-0.830085
0.825219	0.42999	-1.04474	-0.121779
1.37897	-0.173993	-0.348267	-0.642591
-1.05818	1.63124	1.41256	-0.07895
-0.468616	-1.35943	1.50238	1.22811
-0.272469	0.970507	0.730376	-0.531366
1.09842	0.14364	0.490752	-0.286105
-0.277872	0.0826036	-0.586126	-0.227606
0.701541	0.716664	0.7449	0.674523
-2.05182	1.19348	-0.828155	1.03684
-0.35385	-1.07106	0.574521	-0.149463
-0.823587	1.3189	0.281841	-0.317081
-1.57706	-1.21	1.13931	0.933595
0.507975	-1.07411	-0.425868	0.723284
0.281984	-0.67256	0.63614	0.488185
0.0334799	0.736462	0.793178	3.2662
-1.33368	-1.06996	-0.898377	0.0317008
1.12749	0.334715	0.156245	0.341275
0.350179	0.411883	1.59725	-0.083531
-0.299066	0.15412	0.11244	0.616421
0.0228898	0.554571	-0.308625	-0.524999
-0.261995	-1.17285	0.45666	1.00771
-1.75021	1.00759	-0.275101	1.8291
-0.285651	0.11352	0.443144	0.0852881
-0.831367	0.730051	-0.134765	-0.0683247
-0.979206	-0.983512	-0.0183282	-0.563465
-1.1564	0.0520316	0.460789	-0.473574
-0.533557	0.877599	1.36232	-1.70353
-2.00264	1.01414	0.451875	-0.05372
0.964229	-0.0843484	1.64838	-0.881344
0.52006	-1.85353	-2.02836	1.25589
-0.0200279	-1.09682	-0.449257	0.155842
-0.0347711	0.218628	0.235993	0.0549327
-0.798164	0.794246	-0.835173	1.39855
1.01869	0.463124	-1.27596	-1.77565
-0.133217	-0.61263	0.617035	0.329654
-0.71453	2.2444	0.612702	-1.0579
1.35139	0.0723476	0.289381	-0.643369
-0.224771	0.865514	0.395316	0.258441
-0.589029	-0.415696	-0.870563	0.891694
-0.293754	-1.11494	-0.497688	-0.836622
-0.847926	0.685252	-0.106672	0.553148
-1.12013	1.03767	-0.687829	1.45841
2.526	1.82221	0.331881	-0.855082
1.6555	-0.528988	2.36522	-0.992123
0.307535	-1.62797	-0.482231	-0.0116994
-1.25712	1.6173	0.647448	0.626911
-0.865468	0.264137	-1.03442	0.00149922
-0.176534	-1.12715	1.33955	-0.816327
0.791416	-0.559176	-0.96914	0.115148
-1.332	-0.808845	0.208716	0.207069
-2.32987	1.161	-0.618593	-0.444562
-1.4491	0.592105	0.512016	-1.12049
0.333511	0.242748	0.0113542	0.435358
0.391354	0.240477	-0.0439886	0.0170886
0.451679	-0.8215	2.94909	-0.362986
-0.130285	0.993112	-0.630046	-0.631237
0.183689	0.346395	-0.0468794	-0.500325
-0.476153	-0.261134	2.68303	-0.867193
0.862022	-0.184713	-1.14669	-1.04009
-1.36169	-0.101735	0.552999	1.26543
0.45503	-0.887043	-1.07646	-0.241458
-0.848709	0.741377	1.03064	-1.72903
-0.334887	1.39221	0.32753	-0.488241
0.552783	2.4739	0.652125	1.06038
1.03909	0.503919	-0.278861	-0.538154
-1.11764	-0.822481	0.245192	1.77734
1.26066	0.200982	1.47251	-0.779519
0.660143	-1.00705	-2.2751	-0.752972
-0.0678656	-0.613172	-1.63329	-1.03313
-0.195221	-0.658963	0.415469	1.16384
-0.217606	-0.833229	-0.654769	-0.580106
-0.303108	0.378179	-0.296348	0.417302
0.0230456	-1.11534	-1.49692	-1.64813
0.0512904	0.667241	-0.904834	-0.572675
0.826063	0.795333	-0.404182	0.659232
1.52698	1.03749	-0.725798	-1.2804
0.466914	-0.0204312	-0.866485	0.0501241
-0.209713	0.618953	-0.421847	0.548403
0.62519	1.80306	-0.942666	1.77845
0.183227	0.0529933	1.34188	0.641087
-1.02977	-0.17789	-0.988435	0.946703
0.949222	1.77248	1.81794	-0.354255
0.307062	-2.5088	-0.374437	-0.578817
0.135175	-0.456589	-1.45174	0.0564733
0.515246	2.43038	-0.618682	-0.893323
0.261406	-0.471454	0.934501	1.12208
-0.941486	-0.560328	1.05593	0.775829
-0.162338	-1.22647	0.160227	0.962496
-0.146055	0.79295	0.2874	1.26078
-0.532011	-2.10994	0.632906	-0.107919
1.6821	-0.799395	-1.45904	-0.577158
-0.875729	0.566975	-0.58171	0.525633
-0.483815	-0.0014429	-1.83015	1.15196
-0.712005	0.623925	-0.449103	0.858379
-1.17421	0.126441	0.949275	0.945576
-0.19224	0.680868	0.717441	1.50613
-0.27407	-1.28742	2.28783	0.295338
1.53007	0.218085	0.166728	1.2041
-0.249025	-1.56657	-2.15649	-0.0118458
-1.06421	0.783282	1.6894	0.7895
1.60346	-0.31057	1.28228	-1.40358
1.23468	0.655324	-0.582631	1.54211
-0.229626	-0.537467	0.222614	-1.77491
-1.50616	0.328643	0.779451	0.205657
-0.444628	1.05407	0.384707	-0.34621
-0.155941	-1.9797	0.696367	-1.15898
0.276068	-1.86739	-0.112716	0.335826
-0.261164	-1.83236	-0.0388237	0.332243
0.443422	0.848592	0.0880886	1.41121
0.391894	0.405187	-0.789656	0.136863
-1.25068	-0.702456	1.42296	0.577628
-0.947961	1.49905	0.00633168	0.243088
-0.741106	0.137795	0.686481	1.46767
-0.507818	-1.58682	-0.854934	1.13055
-0.320576	-1.01915	-1.07524	0.0106532
0.012469	-1.38523	-0.0909673	0.124334
-3.02918	0.954886	-0.252772	1.77943
-0.457015	-0.60112	1.19482	-0.239472
1.24245	-1.17189	0.606064	0.857992
-1.0667	-0.57711	0.540514	-0.878355
0.933728	-0.836431	-1.44494	-0.761946
0.350321	0.85297	-0.967694	0.862783
-0.0290058	0.477331	0.202051	0.648305
0.182452	0.30232	-0.347878	1.05809
-1.56506	0.415776	1.29009	-0.633191
-0.0845395	0.0429748	1.34115	1.01799
1.60395	-0.948853	-0.580798	0.171926
0.0983478	0.541608	0.875136	-0.0474741
0.0413736	-0.821128	1.39545	1.68915
-0.734169	-1.07191	0.320985	1.43704
-0.0308137	-1.07409	1.62338	-2.25108
0.232347	0.869553	1.06243	0.356489
0.426388	0.981051	0.214105	-0.850242
-0.372809	-1.75883	0.876803	-0.299551
-0.236455	-0.148096	0.194407	-0.634249
2.02369	0.251942	-0.414892	1.62448
-2.25835	-0.610385	0.358459	1.24107
2.22945	0.76098	0.0362227	0.555281
0.337564	0.25443	-0.364631	0.703418
1.00006	-0.152834	1.77102	0.458163
-1.66416	-0.557411	0.221273	0.683984
-0.590035	0.677018	2.73038	0.25129
-0.278064	0.849297	-0.296165	-0.178504
0.422716	0.469307	0.564296	0.507726
-1.6702	-0.239782	1.58262	-0.309899
0.471634	0.920985	2.72923	-0.39437
-1.21285	-0.906881	0.303564	-0.269739
0.06619	0.144441	-0.790258	-0.0881302
0.652356	1.39641	0.80338	0.00802927
0.32706	-0.189699	-1.3199	2.5318
1.08263	-0.843836	-0.273846	-1.22324
1.00608	1.94344	0.271867	-1.07175
-0.650908	-0.246922	1.48955	0.246059
0.257056	0.441619	1.43714	-0.0506115
-0.944378	-0.803611	-0.0275614	-0.730151
-1.32179	0.287609	0.923931	0.326987
0.924826	0.467018	-0.32128	0.752991
4.98491e-05	0.00456161	0.661125	-1.15372
-0.0549189	0.32609	1.91529	-0.407867
0.911127	1.20459	0.15676	-1.28791
0.594584	-1.40412	-0.300536	0.0835777
0.350201	0.205564	-0.500035	0.163799
1.25025	-1.9912	0.716471	0.682575
0.929789	0.0284089	1.33729	-1.08637
0.239763	1.93052	2.12568	0.297492
-0.690361	0.941137	0.0540458	-0.143308
-0.651554	-0.00692445	0.163036	1.39195
1.1921	-0.338242	-0.632707	0.306747
-1.61183	0.528266	1.61199	-0.537184
-0.0244619	1.0569	-0.0754487	-0.228932
-1.94885	0.0147406	-0.473237	-0.53622
1.0205	1.61476	2.18424	1.43902
0.861716	-0.815855	0.809881	-0.5111
0.00116208	-1.99776	0.716343	-1.60684
-0.0708372	-0.748191	-1.00557	-0.201243
-2.48628	-0.199304	0.433987	1.1435
0.581172	-0.37276	0.520144	0.663291
-2.19243	-0.847371	-1.09224	0.164084
-2.31928	1.33724	-0.225794	1.78541
0.0799337	-1.61632	-0.404922	-0.587711
-0.948481	-0.491818	0.527859	0.259036
0.411491	-0.969302	-1.00696	-0.871834
0.676978	-0.474108	1.08903	-0.787917
0.857733	-0.666164	1.78487	-0.34434
-0.691159	0.478375	-0.303755	0.647617
0.449378	-1.04106	-0.00869663	2.05413
0.100633	-0.820659	0.506635	0.798942
0.82607	0.10113	1.20325	-1.07108
0.536157	1.08398	0.522018	-0.205155
0.897888	-1.85453	0.397046	-0.554443
-0.131938	1.79975	-0.482811	-0.292943
-0.147201	-0.878374	-0.231497	1.18023
1.00777	0.647733	0.613385	0.377395
-2.12366	1.04957	1.68285	0.991574
-0.504586	1.32309	0.568394	0.603452
-1.27059	-0.517359	-1.20603	-0.792886
-0.382585	0.0243149	0.43306	0.930818
0.648679	-0.162367	-0.0921207	-1.35039
0.825727	-0.605661	-0.244055	0.799789
-1.01494	0.27171	-0.219189	0.599637
-0.47107	0.358643	-0.879767	1.10043
0.137025	-0.352315	-0.320804	-1.41974
-0.291863	0.13236	-0.784415	-0.203636
0.301819	2.67358	-0.364963	0.0179131
0.399931	-0.00756608	0.117271	0.100351
-0.929962	0.710303	0.17434	0.876357
-0.17683	-0.462539	-0.215656	0.700694
-2.13209	-0.527878	-0.152611	0.652016
1.14536	-0.345787	0.0336882	0.17853
-0.629091	0.564558	0.458282	1.67601
-1.20385	-0.801539	1.28163	-0.325097
-0.253945	-1.85295	0.62009	0.101148
-1.42865	0.053216	-0.286674	-0.576692
-0.0208576	-0.436415	0.598016	-0.0615281
-0.560665	0.280007	-0.245533	0.725588
2.17778	0.0846059	-1.78074	-1.22734
1.13847	0.729119	-2.34724	0.190931
-2.49689	0.900753	-1.7136	-0.734818
0.441327	-1.32564	-0.237127	0.788385
-1.39814	-1.52458	-0.619626	-1.96538
-0.255055	0.502433	-0.72016	-1.95552
0.164404	0.306391	0.0406572	1.62429
0.747734	-0.93916	-0.658981	-0.14942
-0.273047	1.2374	-0.630515	-1.96827
1.5763	0.0330119	0.609625	-1.68614
-0.480937	0.123568	0.782335	-0.0869217
0.327512	0.273939	2.43658	0.307386
0.664734	0.754166	0.302407	0.337546
0.0851886	1.5245	0.0583199	1.06699
0.880953	-0.261976	-0.574134	0.332942
0.323213	-1.73068	-0.195212	-0.0734837
-0.784146	1.01346	-0.0505313	1.04776
-1.80537	-0.927736	-1.75578	2.05886
1.85859	1.24368	-0.257358	0.0266934
-0.60453	-0.589489	0.749542	-0.240524
0.10336	1.49148	-0.570764	1.03848
0.563167	-0.805978	0.494233	-0.507225
0.113597	-1.1126	0.99144	-1.48308
-0.904726	0.95694	1.07714	-0.106488
-0.467715	-1.36305	0.776842	0.245264
-0.12489	0.680585	-2.25984	0.145793
1.47896	0.437824	-0.564377	-1.11809
-0.860816	-0.143268	0.901491	-0.596941
0.784668	-0.341533	0.394676	-0.679488
0.308623	2.05781	0.00485442	0.955054
-0.23386	-0.374535	0.436919	-0.130801
-1.05697	-0.190203	1.13007	0.649404
-0.284141	-0.938732	0.153771	0.598515
-0.0866903	-0.813462	-0.758627	-0.192501
-1.4694	-0.583619	-0.180163	-1.9808
0.192182	1.70953	-0.20779	0.362938
-0.822293	-0.39042	0.896745	0.70395
-0.0942406	-0.690065	0.412308	-0.752597
0.336213	-0.448221	0.54752	-0.0169175
-0.904654	0.714376	0.147835	-0.441664
-0.288256	-1.31573	-0.362267	1.70133
0.350063	0.627122	0.0611413	-0.0305692
-1.83586	-1.33129	0.216706	0.203918
1.03598	-0.130848	-1.39812	-1.04781
2.42446	-1.8269	0.17887	-0.73537
0.959401	0.535922	0.927584	-1.35656
-0.315772	0.692865	-0.110178	0.728586
0.428623	-0.68755	1.5724	0.607187
-1.03598	0.317576	0.560491	-0.828285
1.87787	0.162842	-0.420345	2.88764
0.940704	1.15912	-0.153945	0.919135
0.787346	0.128388	-0.275199	0.405789
-0.875874	1.03946	0.24112	1.91618
0.319949	-0.116771	0.754686	-2.45569
-0.558294	-0.648297	-0.29191	-0.0910634
-0.311429	-0.0379812	0.458445	-0.02468
-0.57001	-0.199325	1.75529	0.199936
-1.02573	0.88167	0.931491	-1.03831
-0.908746	-0.0561441	0.825264	0.529367
-0.209897	-0.841239	-0.814807	-2.21712
-1.69886	-0.154844	-0.534204	0.107416
0.607601	1.18859	0.242552	0.438909
-0.117798	-0.414907	-0.100648	-0.0409934
0.69916	-0.658617	-1.62505	0.364309
0.269649	0.983991	-1.51442	-0.763698
0.494287	0.101227	1.02619	0.549524
-1.48312	-0.362706	-0.758127	-0.374638
-1.02026	-0.738828	2.07834	-1.65916
-0.446995	-1.47984	-2.22199	-0.310229
0.109659	0.153372	0.448764	-0.619943
1.12874	-0.317017	0.000626115	-1.02459
-0.289963	0.318918	-0.756239	0.504999
1.26155	-1.45655	0.404325	0.0404731
0.475425	1.32183	-0.793853	-0.25473
1.17412	0.487204	0.859783	-0.547736
0.126947	-1.56663	0.0668692	1.67659
-0.656816	1.05706	-1.63939	1.173
-1.4814	-0.587578	-2.42475	-0.189061
0.155489	0.302222	-0.28383	0.0865726
0.818551	0.219462	1.14581	1.51256
-0.292588	-0.878201	0.181169	1.79327
-0.540786	-2.8614	0.0542502	1.10262
-0.308642	0.535555	0.687754	-0.325847
-1.09659	-0.342037	-1.39341	-0.582815
-0.49301	-0.597859	1.42537	0.751587
-0.180739	0.418913	-0.893851	-0.863734
0.0458411	-0.689681	0.0377647	-1.07088
-0.0637831	0.671191	-0.363569	-0.355237
0.611335	0.150897	0.149556	0.95588
0.109318	-0.991319	-1.94452	0.159282
1.81402	0.83683	1.52389	0.244942
0.312024	0.474509	0.54581	1.12475
1.80449	1.25217	2.00993	0.234628
-0.723121	-0.892623	1.41667	-1.13856
0.526547	-0.895274	0.0114807	0.842094
-0.260251	0.313326	-0.939049	0.476342
0.600143	0.667033	-1.73891	-0.0883897
0.593931	0.828117	0.016971	-0.413036
-2.18602	0.00650928	0.219159	-0.544583
-1.32704	-0.235892	1.04582	-0.0240067
-1.44101	0.652821	-0.950983	-0.800514
0.401844	1.96453	0.794797	-0.51219
1.4702	0.884584	0.0714298	-1.48668
-0.326814	0.084537	-0.773687	-0.518642
0.812323	-0.574514	0.774162	-0.693229
0.54554	0.499751	0.265655	0.577652
-1.05163	-0.484104	-0.235106	1.45497
0.397467	0.238446	1.87729	1.03548
-0.751895	0.778248	0.609239	1.04682
1.51627	0.924273	-0.110274	0.676211
-0.0325665	0.588138	0.277457	0.546595
1.636	1.37793	0.0870459	0.749989
-0.425058	1.8512	0.173593	-0.729839
0.589433	-1.89766	0.453591	0.833202
-0.0627912	-1.77868	-0.603518	-1.19855
-2.02196	-0.922641	-0.797024	0.618773
-0.982132	-1.99793	0.360649	-0.832413
0.612511	-0.3571	1.88509	-0.970495
-0.0548861	-0.336401	-0.306822	-0.453511
-1.11873	0.250426	-1.01272	-1.30271
-0.626379	0.286162	-0.238546	0.0159748
0.249518	-0.686169	-0.484015	1.11066
-0.993019	-0.813314	-0.327345	-0.249374
0.97495	0.793403	0.475518	0.495702
-0.64071	-0.381945	-0.130005	0.162037
1.80886	-1.3712	-0.594353	1.21182
-1.07987	0.0103075	-0.443767	-0.158316
0.199189	0.204132	-1.32253	0.292971
-1.52103	-0.411026	-0.859521	2.46771
-0.723631	0.663561	-1.413	1.14623
-0.59325	0.225782	-0.515986	-0.933843
0.401336	-0.212843	-1.0851	1.11979
0.942133	-0.0440346	-0.707159	-0.924227
0.300486	0.458182	-0.301655	0.00990696
-0.373071	-0.441417	-1.20044	0.289367
0.815489	-1.05495	-0.0193623	0.870003
0.798887	-0.155584	0.340371	-0.397262
0.120205	0.129148	-0.963231	0.537858
0.571248	0.509428	1.11392	1.76974
0.412796	-0.0301235	-1.58611	-1.90548
-0.986962	-0.457365	-0.391795	-1.07675
0.759568	0.596336	-1.48469	1.19494
-0.657201	-0.113528	-0.344627	-0.293948
-0.603918	0.807024	-1.32392	-0.0381778
0.176947	-0.0898027	-0.574835	0.923935
-0.307503	-0.00629213	-0.740707	2.22306
-0.13182	-0.0918607	-1.185	-1.3019
0.595358	-0.921238	-2.06486	-0.908991
1.04683	-0.926952	0.56506	-0.0775002
-0.197959	-0.961221	2.00014	0.000510447
0.327678	1.78483	2.22333	0.106855
-0.238302	-0.200189	-0.492178	-0.312465
0.229597	0.940412	-0.0460029	1.21965
0.439998	0.349156	-0.465747	-0.909561
-0.616866	1.85928	0.0759474	0.203977
0.274837	0.927072	-0.91877	0.989747
0.601102	-1.22696	-1.91947	0.3752
0.092308	-0.327239	-0.0364431	-0.622126
1.72984	0.891646	-1.22513	0.120555
-0.608557	0.288186	-1.90243	-0.317396
-0.73706	2.2652	2.37425	-0.599684
-1.74988	-0.0478903	-0.233346	1.35315
0.910483	-1.55186	0.403881	-0.197668
0.867083	0.444083	1.19247	-0.578002
-0.0798928	-0.911819	-1.68476	-0.75597
0.898476	0.0494346	0.413149	0.121199
0.183703	1.07805	0.501745	-1.49584
0.29079	0.308179	0.0830643	-1.64616
0.112945	0.299639	0.157798	0.192897
0.439952	-0.197218	-0.527943	-1.28977
0.101662	-0.146422	0.723061	-0.399849
2.78734	-0.103071	-0.849942	0.775403
-1.16667	-2.79898	-0.796384	0.92215
-1.8543	0.393275	0.725338	1.54454
-1.14068	0.990247	1.68654	-1.00956
-1.09334	-1.29763	-0.386394	0.856706
-0.433609	-1.52197	-0.505078	0.325287
-0.16847	0.621011	0.408074	1.25244
-0.218534	-1.50752	1.07236	0.220159
0.541334	-1.6794	0.967983	0.815197
0.389266	0.788976	0.270146	1.13942
0.751229	-0.654282	-0.634407	-0.411711
1.77826	1.2449	0.629763	-0.461065
1.22306	-1.29226	-0.0792338	-1.32905
-1.28326	-0.614352	1.37695	-0.0875002
-2.32895	0.241695	-1.40821	0.355446
0.901931	0.549349	0.141232	-0.743139
-1.83564	0.467634	1.28972	0.0720307
0.0667569	0.191457	-0.494936	-0.356403
0.0354795	-0.229805	-0.624825	-0.431692
2.22717	-0.579217	-0.933634	0.779328
-0.0692143	0.480481	-0.278725	0.816325
-0.507323	-0.386833	-0.200525	1.1483
0.23581	0.421616	0.136741	-1.08496
0.245805	1.08771	-0.883349	-0.136122
0.0700452	-2.24933	0.0825379	0.655092
-0.608581	1.80448	-0.603875	-1.29346
-1.22259	-0.63206	-0.368728	1.92674
0.3165	1.31646	-0.83817	0.233252
-1.34287	1.55159	-0.282475	-0.545022
-1.03218	-1.46891	3.56987	1.03281
1.33122	0.176938	3.40753	0.377137
-0.418903	3.46626	1.14692	0.109255
-0.140322	-0.214627	0.787258	-0.680188
0.899822	0.486283	-1.27814	-1.76539
-0.300111	0.330885	-0.584593	-0.963568
1.02937	1.2679	-0.619406	-0.645633
-0.345066	1.09051	0.535301	0.452528
1.0128	-0.946451	0.482987	0.614498
0.629335	-0.438499	0.108475	-0.785301
-0.213015	0.343221	-0.340285	0.828176
-0.865697	-0.0584034	-0.925848	0.667417
-1.04311	2.53497	0.00532169	-0.125501
-0.270069	0.438645	1.13915	-0.951229
-0.438141	0.437518	0.427361	0.89204
-0.408674	-0.837676	0.181032	-0.129722
0.983545	-1.3075	0.65748	-1.01349
-0.297697	0.794143	0.584246	0.252287
1.14368	-0.197264	-1.61645	0.523585
-0.53162	0.649153	0.0187744	-1.46163
0.972566	-0.831474	-0.425961	1.86641
-0.52225	0.895954	-2.03403	-2.14905
0.176578	-1.81349	-1.32855	-1.63524
0.970738	1.56668	-0.319886	1.22402
-0.413972	0.846501	0.82543	0.325174
-0.438271	0.110155	-0.229293	-0.428913
2.00339	-1.1611	0.262251	0.0115961
0.950993	-0.397536	-0.89798	0.731318
-0.432004	0.254294	-2.1573	-0.868023
0.648941	1.20779	0.0939168	0.92816
-0.360076	-1.03354	-0.951181	0.697317
0.705885	1.29515	1.17259	-0.0451503
1.41585	2.76812	1.7351	0.191211
-1.60452	-0.495347	-0.371696	-0.628763
1.02885	0.468766	1.19286	-0.856613
1.45797	-0.657297	0.953648	-0.388713
0.0474713	-1.71696	-1.41504	1.02851
1.74626	1.47052	-0.0333563	-0.23972
0.155388	0.694137	0.261118	-0.451623
-1.23712	-0.510697	0.522995	-0.979267
-2.19349	0.113387	0.676787	-1.13345
-0.333407	-0.229807	0.674396	0.0221209
0.713543	-1.46173	0.678399	1.04024
0.317408	-2.88234	-0.31258	1.23148
0.41361	-0.0474676	0.379244	0.560179
-0.577086	-0.462466	-2.2529	-0.309039
0.144002	-0.576646	-1.16835	-0.367604
-1.63867	-0.845968	1.20197	0.365633
-0.76009	-1.81724	-0.660739	0.937439
-0.818793	-0.521731	0.327559	0.974244
0.519729	0.161436	1.50813	-2.11892
-0.0141601	-1.06181	-0.888909	-0.0464647
-1.15553	0.450494	-0.959285	-0.966781
-0.00952492	-0.272798	-0.492719	-0.471249
-0.689811	-0.101454	0.441057	1.73523
-0.666699	-1.42911	-0.204764	-0.77753
0.864149	-0.764409	-0.977807	-1.6838
0.113419	0.410138	-1.57295	0.177027
0.398363	-0.789933	-0.370262	-0.124478
0.88397	0.161637	-0.221145	-0.415555
0.180258	1.9779	-0.535213	0.879458
0.550855	0.795266	-0.261972	0.566128
0.682964	1.03737	-1.09541	0.375917
1.17061	2.36033	0.549233	-0.276954
0.475861	1.1754	-2.17462	0.350099
1.41223	0.39774	0.144615	-0.291307
0.0226085	1.95125	0.669033	0.186078
-0.0478694	-0.904656	-0.848829	0.576599
1.70133	-0.682152	-0.0570901	0.339657
-0.509712	2.01829	0.291786	-0.672827
-0.00285496	0.454343	-0.614619	-0.537014
0.919867	-0.0421042	-0.0136432	-1.04016
0.149809	0.458167	0.412113	0.997284
1.40493	-0.264144	-0.93715	-0.0260539
1.03412	-0.291985	0.835157	-0.656999
0.29157	-0.386798	1.09454	0.677746
-0.777699	-0.553993	0.321181	-0.510834
0.566696	-0.943728	0.0151128	0.446005
-1.38262	-0.0598482	-1.16449	1.51663
0.244475	-0.574685	0.494841	0.937756
0.808439	1.44186	-1.21585	-0.160163
0.213042	0.235527	1.59079	-0.113838
0.879677	1.02138	0.526475	1.93713
2.03888	-0.139831	0.264819	-0.170799
0.923932	-0.0815511	-0.393598	0.301169
0.266917	1.25825	-2.17631	0.325989
0.641662	1.46853	-1.19565	0.924837
0.425485	0.0329409	0.365328	0.215291
-1.31472	1.69248	2.41244	0.366249
-0.416411	0.475729	0.740247	0.322151
1.22469	0.36853	0.309746	2.689
-0.0435842	2.192	-0.541987	0.876069
0.582423	1.53569	0.122283	-0.87649
-1.0065	0.90726	0.962279	-1.21745
0.0645167	0.40226	-0.253975	-1.61484
0.600292	-0.538382	1.89176	1.84008
-1.36151	-0.115215	-1.22025	-0.818926
0.347593	1.822	-0.376237	0.992136
-0.181843	-2.02151	0.0524291	0.533818
-0.939535	-0.636977	-1.95393	-1.52673
-0.0375332	-0.188803	0.565421	2.02286
-1.8963	0.148275	0.0777945	0.552296
-2.12798	-1.78388	0.0807012	1.82014
-1.17692	0.529068	0.794708	0.342644
-0.990532	0.729732	1.04369	0.179561
-1.17303	-0.940135	0.802185	-1.01932
-1.72543	-0.259287	-0.468824	0.0375995
0.288228	-1.21354	-0.0465924	0.137123
-1.59418	1.62455	0.353453	-1.52105
0.110219	0.373512	-1.2568	-0.0189185
0.787067	-0.250892	-1.03603	0.163247
-0.00222679	-0.925456	-0.426963	-0.721151
0.0931088	0.0986603	0.0776687	0.410603
-0.378157	1.68428	1.79093	-1.21263
-1.48268	0.275259	0.797263	-0.573745
-0.0438186	0.353289	-0.442501	0.105392
0.960825	-1.20038	-0.629091	-0.605096
1.73824	0.166129	1.5338	0.421795
-0.430206	0.776162	2.73354	-0.362809
-1.62732	-1.38144	0.167439	-0.874115
0.166347	1.12828	-0.478865	0.931594
0.376266	2.46544	-1.41265	0.600042
-0.22695	-1.55792	0.974988	0.571361
-1.14891	-2.06665	0.289719	0.68511
2.02433	-0.0725987	1.16541	1.00942
-2.35952	0.759111	-0.908706	0.990871
-0.509972	-0.0816641	0.240575	0.0336905
-1.32163	-0.158473	-0.654046	-0.45027
-0.636128	0.00649804	1.27495	-0.110656
0.317851	-1.06461	-0.551191	1.23786
0.138048	-1.64392	-0.0874089	-1.19786
-0.710735	1.58155	-0.34782	-0.564394
0.777004	0.292614	0.993963	1.04331
0.622394	-1.18761	0.428436	0.846002
0.647381	1.07594	-1.00419	-0.495536
-0.425632	-1.29737	-0.632688	-0.206818
1.04858	-0.12177	-1.04571	-0.155796
0.660707	0.740772	0.505707	-0.275398
2.50877	-0.840718	0.331954	-2.44325
1.06346	-0.349471	-1.63541	-0.427323
1.15692	0.029632	-1.90684	0.30906
0.0529788	1.95237	-0.0403987	2.45158
-1.28839	0.459024	0.697193	-1.46263
-0.371221	-0.399312	0.168803	-0.635542
-0.757792	-0.225385	-1.5438	-0.385473
-0.563969	-0.280283	-1.5518	-0.942278
0.555139	1.30672	0.867078	-0.673773
-0.556778	-0.284375	-0.145373	-1.92424
-0.895113	-0.79171	-0.386242	-0.112418
-0.409328	0.240619	1.3162	-0.518509
-0.160887	-0.094646	-0.796464	0.534983
0.409334	0.793235	0.135441	0.0574079
-0.952636	0.95944	0.417806	1.06582
0.317317	1.0871	0.81988	1.62074
0.0780201	0.647169	-0.854353	0.121854
1.32439	0.63255	0.357319	-1.23804
-0.21317	1.90328	2.74847	0.244126
-0.134479	-1.16003	-1.51298	1.39826
-1.17136	-0.347309	0.433979	-0.0954733
-1.38526	-1.69506	-0.229768	0.387623
0.310508	0.919386	-0.827086	-0.966315
-0.249489	0.0215312	-0.831983	1.50919
0.503744	-0.29934	0.4979	0.403831
-0.892661	-1.72102	2.31563	-0.422141
1.90851	0.183432	-0.793826	-1.67402
0.122231	-0.259732	0.54096	-0.68763
1.04703	-1.35479	-0.559061	-1.02719
-0.22692	-1.15744	1.97657	-0.492558
-0.162502	-0.761986	0.54466	0.346808
0.690052	-0.2503	-0.137906	0.829352
0.555757	-1.64876	0.619876	0.155633
-1.12026	-0.181991	-0.00558278	0.0837139
-1.53269	0.615687	1.1072	0.374617
-1.09787	-0.376674	-0.18559	2.6532
-1.41577	-0.698035	-1.12142	0.332714
0.0595706	0.304122	0.24645	0.140771
-0.411251	1.10108	1.56104	1.57784
-0.368011	-0.446608	-1.19662	0.0895477
-1.36096	-0.466712	-0.242345	-0.672984
0.779567	-1.43582	1.00483	0.931893
0.439411	-0.977716	-1.92013	-0.35789
-0.0896225	0.605895	0.625446	0.202102
1.02118	-0.113655	0.75296	0.87625
-0.873979	0.764562	0.213484	0.807948
0.4147	0.669897	-0.770234	-1.60333
0.348441	0.375784	-0.00713465	-2.36205
0.349254	0.766653	0.0931865	-0.7017
-0.729247	1.52347	0.935251	1.6519
0.32684	0.576824	0.663518	0.235073
-0.514882	0.425973	-0.350233	-0.151753
-0.896446	-0.042931	1.61988	-0.155889
-1.20327	-1.24226	-0.0508331	1.03816
1.03782	-0.504952	-0.812697	0.330484
-0.845944	0.325851	-0.43842	0.475807
-0.172914	-1.11142	0.85861	-2.0905
-1.20865	0.468184	0.195216	-0.174035
-0.297127	0.322613	0.888862	0.0191882
-3.23204	0.100021	0.0692218	-0.860027
-1.08696	0.301435	2.48682	-0.0229494
-1.42644	0.0238236	-1.66564	-0.602317
-1.01445	-0.0220547	-0.415928	0.869902
-0.213267	-0.00875793	-0.0842246	-0.570812
-0.325348	0.929455	0.0892519	1.30468
1.9444	-0.0904323	1.45615	-0.0426442
-0.571773	-2.64115	0.219454	0.895531
-0.250032	-0.48615	-0.114877	2.28486
-1.56932	0.19597	0.0686025	0.0668274
-0.477383	0.959722	0.751495	1.49459
-1.33798	1.38032	-0.689427	-1.07246
0.030299	-0.941464	0.450814	1.82334
0.853087	0.760868	-1.56502	-1.20843
0.404253	0.23792	-0.0787959	-0.0653916
-0.70062	-0.208373	-0.941792	-0.326836
-1.63054	0.0247392	-0.652862	-1.14915
1.46001	-0.0280911	0.282529	-1.30804
2.05004	0.140359	-1.12508	0.646383
0.120501	0.237586	-0.988974	-1.3892
-0.989902	-0.671549	-1.51586	-1.34068
1.19777	-1.045	-2.22851	1.12887
-0.592656	0.965767	-0.151522	0.00169613
-0.469809	-0.219757	1.16274	0.379684
0.886377	1.41454	-0.181936	-0.901332
-1.38522	-0.924187	-0.233954	-0.196794
-1.95675	-0.594141	-1.04673	0.306942
0.420684	1.42128	1.58332	0.167457
0.400738	1.40761	-0.249413	1.78808
0.0951422	-1.029	1.29402	-0.624082
0.496684	0.206512	0.36198	-0.149961
1.08224	1.34111	-0.263053	0.832215
0.970448	1.33272	1.08214	0.948091
-0.56857	-1.28489	0.982434	-1.97374
0.809972	1.61838	-0.111444	-0.391879
0.173247	0.661644	1.29595	-0.676711
-0.505543	0.227346	1.7813	-0.016021
-1.19331	-0.225576	-0.0656149	0.515175
0.646971	-0.965993	-0.255681	0.44483
-0.353623	0.0950179	0.404638	1.1409
0.0464345	-0.256733	0.351757	0.447681
-0.792948	2.31013	0.807511	0.31544
-1.55051	0.19006	-0.25559	0.945592
0.171586	-0.173404	0.715113	0.428663
-0.0621391	-0.0140288	1.0486	-1.32461
1.19903	-0.612738	0.177549	0.109822
0.801704	2.0718	0.153298	-1.65472
1.0533	0.637024	-1.25432	1.11067
-0.748877	0.0748939	-1.1728	-2.10786
-0.936326	1.12327	-1.46144	-0.549837
-1.26909	-0.0331279	-1.24429	0.0942607
0.497981	-0.0977477	-0.155099	-0.0382198
2.78908	-0.55662	-1.61491	1.88293
0.727572	-0.615499	2.24607	0.0554607
-0.773064	1.60455	0.739281	-0.61389
0.836634	0.768495	-2.06765	0.587017
-1.12833	0.0869335	-1.15455	-1.20671
-1.42447	1.70436	-0.107192	0.545331
0.717442	0.0236339	-1.71288	0.25093
-0.777906	0.290043	-0.459895	-0.392747
0.315986	-1.4199	1.091	-0.622042
1.40654	0.475274	-0.16388	-1.19048
0.401125	-1.44732	-0.0672405	-1.87847
0.92966	-0.98828	-1.00159	-0.424008
-1.6058	0.94938	-0.555661	0.777242
0.661536	0.351224	-1.35156	-0.713926
2.1385	-0.872282	0.364211	1.58464
0.541139	-0.398127	-0.452208	-0.888311
-1.54088	0.256436	0.783366	2.14083
-0.203143	0.220025	1.23724	-0.692178
-0.499965	-1.71144	1.0772	0.0992973
0.383024	-1.20576	-0.0348411	1.43498
0.412035	-1.77291	-0.503987	1.2334
0.405493	-0.0724916	-1.22402	-0.757645
-0.363781	-1.72111	0.118509	0.738578
-0.599272	0.701881	0.959474	-1.11436
-0.589589	-1.00547	-0.34093	-1.70587
0.853541	-1.10643	-0.173318	0.661162
-1.85301	1.79056	0.616301	-1.72964
-0.207303	2.16238	0.863919	-2.13807
0.270378	-0.819278	-1.41691	-0.0600477
-0.652771	-0.0370496	0.199952	1.38569
0.477227	1.963	0.195827	1.21782
-0.0713197	-0.540266	-0.151132	-1.49505
-0.938301	1.7175	0.892784	0.0372831
0.161364	0.819808	-0.36419	0.802871
-0.268183	0.0555208	-0.826189	0.973854
-0.409873	-0.353125	0.276011	1.56073
-0.711323	1.69315	0.459797	1.58625
0.0614455	0.71105	-0.217507	0.856298
-1.84613	-0.632764	0.796123	-1.42448
-0.398333	0.392726	-1.51802	0.0397023
-0.543548	-0.877962	-1.07492	-1.37991
-0.911899	0.148945	-3.07217	1.23307
0.652699	1.53188	0.521407	1.74208
-0.734271	0.531848	-0.991024	-2.0015
0.540633	-0.759667	-0.253126	0.835497
0.975841	0.347984	1.00927	-0.342818
-0.15687	-0.697803	0.0510121	-0.477962
0.277799	2.01931	-0.440433	-0.889101
0.639517	-1.7937	-0.848469	1.26343
-0.080978	-0.659508	-0.240371	0.383201
0.54087	0.771453	0.602929	-0.118867
-1.26256	-0.820341	-1.51625	0.417247
1.11042	0.0178882	-0.0683485	1.01322
-0.989563	0.654535	0.782393	-0.869517
-1.82884	1.2577	-1.42073	-0.79468
1.3845	-0.92708	0.669365	0.688502
-0.0627268	-0.169878	0.683237	1.58567
0.448921	-0.471672	-0.882136	1.25018
-0.363258	-0.114233	-1.50451	-0.115604
-1.02058	0.369487	0.433139	-1.33177
-3.07299	-0.618615	0.808256	-2.34281
0.626279	0.800115	0.578938	-0.926563
-0.286685	0.426696	0.762849	1.12957
-0.197343	-0.472331	-1.18213	-0.549128
0.405605	0.275952	0.583848	0.283732
-1.41935	0.984227	-0.58001	0.212779
-0.729445	0.993107	-0.561367	-2.20276
1.14733	0.668209	-1.5559	1.25107
0.597865	-0.0649984	1.10021	2.02471
-1.28128	-0.620099	0.175058	-0.0388967
-2.20326	0.224104	1.00361	0.998584
-0.571246	-0.466136	1.51101	-0.757334
0.213996	-0.332087	-1.13724	0.596145
0.942377	0.924815	0.643018	2.12322
0.0937255	1.44703	-0.01276	1.31173
-1.12231	0.595832	0.91426	-0.699942
0.306158	2.05327	1.10769	-1.01961
-1.17233	-1.52925	0.820471	0.0531148
-0.960967	0.0226876	-0.817612	-0.237019
-0.653735	0.0952848	-0.126485	-0.062736
-1.22939	1.61453	0.264143	1.27111
-0.270965	0.501273	3.15853	0.221138
-0.89995	-0.32384	1.22662	1.66402
-0.285686	0.554217	2.32064	-0.0429599
-0.462422	0.642443	0.414498	-0.133235
-0.409785	0.182625	0.211832	0.7932
-0.503539	-2.02748	0.613167	0.426273
1.2333	1.02308	-0.527777	-0.209902
0.610305	-3.49154	1.2416	-1.58816
0.0590722	0.10949	-0.157631	-1.11638
-1.46695	-1.55133	-1.3736	0.616855
-1.6258	-0.355111	0.870838	0.543464
-1.96475	1.39856	-1.56853	-1.4679
2.6052	-0.513475	-1.84425	0.119908
0.972375	1.91718	0.28841	0.529355
0.256981	0.778411	-0.950911	-1.17524
-0.97424	-0.246455	-0.910732	-0.998215
-1.14636	-0.903532	-0.161949	1.19404
0.54764	-0.495902	-0.488902	-1.7537
1.56508	0.374495	-0.222782	0.446529
-1.69334	-2.37053	0.272066	0.97806
-0.449397	0.615062	-1.16853	-1.79126
-0.0842921	0.279465	-1.22423	-0.130189
-1.992	0.818865	-2.09948	-1.17524
0.841246	2.04751	-0.390243	0.0899621
-0.414659	-0.323744	0.664282	-0.422166
1.91218	-0.980542	-0.702264	-1.65093
-0.390899	1.17963	0.501328	0.617969
0.409182	0.894583	0.540314	0.59616
-1.14243	-0.142931	0.990751	-0.618437
-0.624864	-0.593471	0.989378	0.527875
-1.16872	0.248917	-0.688841	-1.34432
0.392575	-1.12978	-0.856838	-1.23477
1.30184	0.0660946	0.04839	-1.15344
-0.593642	-0.637925	-0.664853	-0.109328
0.436375	-0.819308	1.45274	-0.524195
-0.504362	0.967954	1.37985	1.9113
0.102108	0.030349	0.0951364	-0.071106
1.19625	1.3511	-0.427127	0.561835
0.120283	-1.08637	0.510808	0.574072
-1.03684	0.240265	-0.656274	0.371734
-0.857103	-1.04618	-0.125017	0.191694
-0.169874	0.618718	-0.530467	1.24409
-0.191668	1.30503	0.105586	-1.16416
-0.865815	1.02349	1.12835	1.63527
0.180664	-2.11538	0.742478	0.68633
1.26653	0.681729	1.1436	-1.14949
-0.251169	0.00870928	-0.914714	1.11016
-0.20457	0.334273	0.179802	1.18256
-2.20152	-0.547413	-0.983348	1.70733
-0.774513	-1.65098	0.384829	-0.420315
-1.39327	0.892793	0.325698	1.63938
-0.386235	-0.507056	1.29631	0.263469
0.525586	-0.329791	1.09923	-1.46348
1.52327	0.168354	0.653223	-0.776171
1.79849	2.53674	-0.505073	0.929488
-0.116884	2.29363	-0.475994	1.79296
-0.320196	-1.31866	-2.05156	-1.18315
0.817516	-0.474135	-0.448305	-0.111176
0.490159	0.987382	-1.5512	-0.656766
0.765251	-2.07303	0.929826	1.87973
0.778279	1.24403	0.90194	-0.896081
-1.48031	-0.31524	0.138287	1.33151
0.540364	1.39929	-0.378408	-0.624573
-0.091539	-0.879881	0.143064	0.776679
-0.760252	-0.922472	1.60504	-1.32425
-0.693595	2.3144	1.34912	1.50028
1.28146	0.588013	-0.448442	-2.2029
-0.809738	-0.309768	0.168411	0.322515
-1.23682	-1.03296	-1.1205	0.421004
0.214686	1.10335	0.400731	-0.820701
2.01077	0.342109	0.739063	-0.966459
0.0255544	-2.26399	0.900045	0.609348
0.308299	-0.903286	-1.53122	-1.03621
-0.938247	2.97003	0.504621	-0.0282375
1.67422	-0.0117663	-0.864215	-2.81977
0.124988	-1.99954	-0.376555	-2.08105
0.530101	-0.888015	0.78801	-0.0447531
-0.952068	-0.419902	0.298206	1.11795
0.854043	0.694578	-0.163742	-1.6495
0.389146	-0.162753	0.606733	0.678667
-1.156	0.101577	1.6345	0.494323
0.0397401	-0.0178585	-0.623494	-0.588469
-0.450599	-0.960327	-1.3501	-0.0239247
0.109248	1.17281	-1.16224	2.19131
-0.250553	-0.365273	-0.944279	-1.40058
-0.189902	-0.463411	-0.671211	0.480099
-1.03291	0.19499	0.576681	0.207551
-0.323292	-0.0669465	-2.08577	0.322085
0.766527	-0.52153	0.235964	-0.00588048
1.74467	0.1271	-0.778421	0.281389
-1.16052	2.11302	1.09956	-0.251339
2.37741	0.541281	-0.855564	-1.69346
1.52608	-0.655085	0.00755762	-0.584016
0.168508	-0.869529	-0.937586	0.234443
-0.301207	-0.238898	-0.68156	0.258786
-0.698654	-1.57599	-0.260139	0.603656
0.832771	1.82575	-0.228795	2.22097
-0.694605	0.204267	-0.524813	-1.65413
-0.461883	-1.1634	1.12832	0.68041
0.883617	0.12061	0.550139	0.135829
0.435944	-1.44352	1.85515	-0.0379875
0.896747	0.582346	-0.277299	-0.693137
0.504732	-0.181465	1.06663	-0.127525
-0.400897	0.0420098	-2.09924	0.680362
-0.513848	0.361842	0.638484	0.426215
0.796368	0.853715	0.371465	-1.60567
-0.67119	-0.809772	-0.374179	0.906211
1.18666	-1.46705	0.695348	0.249514
0.790702	-0.103896	0.877629	1.89423
0.287721	-0.822913	1.03361	-1.11238
0.00322611	0.424981	0.419791	-0.722042
0.365617	-1.85468	0.601069	-1.75219
3.52668	0.858575	-0.674018	0.00361231
-0.112437	0.306394	-1.09518	0.995144
-1.55659	-1.11156	-0.267617	-0.478969
1.9151	-0.317241	0.18655	-0.519101
0.609846	0.837863	0.950945	-0.29466
-0.647912	2.42647	-0.790519	-0.16055
2.61733	-0.351089	-0.489478	1.02352
0.55095	1.38196	2.97447	0.0158947
0.294204	-0.860655	-0.622585	-0.482657
-0.777844	0.20689	1.9203	0.634675
-1.06493	-0.207497	0.961149	-1.36444
-1.76841	0.340257	-0.557803	0.598625
-0.42292	-0.498112	-0.106555	-0.206498
-1.0531	-1.42139	-0.215161	2.13937
0.647755	-0.270774	0.47349	-0.648814
-0.317628	0.439663	1.36564	0.423592
1.76899	-0.506144	-1.6378	0.117865
1.51058	-0.184348	2.02373	-1.08078
0.16401	0.401999	0.777789	0.875527
-0.282764	0.539228	-0.548902	-2.22628
1.15217	-0.733593	-0.126011	-1.94611
-1.14651	-0.268372	0.29958	-1.30959

## Sheet: Figure3
Figure 3A
stress fibers			pdfs estimated from the measured data histograms										best fits to each pdf
bin left (nm)	bin right (nm)	bin center (nm)	estimated pdf, 4 s	estimated pdf, 8 s	estimated pdf, 12 s	estimated pdf, 16 s	estimated pdf, 20 s	estimated pdf, 24 s	estimated pdf, 28 s	estimated pdf, 32 s	estimated pdf, 36 s	estimated pdf, 40 s	best fit pdf, 4 s, evaluated at bin center	best fit pdf, 8 s, evaluated at bin center	best fit pdf, 12 s, evaluated at bin center	best fit pdf, 16 s, evaluated at bin center	best fit pdf, 20 s, evaluated at bin center	best fit pdf, 24 s, evaluated at bin center	best fit pdf, 28 s, evaluated at bin center	best fit pdf, 32 s, evaluated at bin center	best fit pdf, 36 s, evaluated at bin center	best fit pdf, 40 s, evaluated at bin center
0	25	12.5	0.00473291	0.00314985	0.00233902	0.0017908	0.00173787	0.00150044	0.0011417	0.00116505	0.00128375	0.000916249	0.0045731	0.00331491	0.00263537	0.00204671	0.00173815	0.00151625	0.00130213	0.00111201	0.000993239	0.00087201
25	50	37.5	0.00971696	0.00722198	0.00593254	0.00500448	0.00386784	0.0037511	0.00326345	0.00299173	0.00228222	0.00194703	0.00990204	0.00761207	0.00627554	0.005051	0.00437771	0.00386982	0.00336391	0.00291193	0.00261334	0.00231564
50	75	62.5	0.00890136	0.00783456	0.00676959	0.00581197	0.00512163	0.00431902	0.00432432	0.00343761	0.00317881	0.00355047	0.00911516	0.00789107	0.00696763	0.00598381	0.00537918	0.00487188	0.00433102	0.00384188	0.00348008	0.00313525
75	100	87.5	0.00620019	0.00648986	0.0060638	0.00576638	0.0055089	0.0050482	0.0042536	0.00407048	0.00379012	0.0034073	0.00616692	0.00624169	0.00599376	0.00555863	0.00521889	0.00487119	0.0044554	0.00407256	0.00373671	0.00343577
100	125	112.5	0.00405701	0.00471459	0.00508473	0.00498168	0.00483602	0.0044943	0.00412225	0.0035383	0.00401426	0.0033214	0.00394132	0.00457379	0.00473334	0.00470814	0.00460575	0.00443207	0.00417677	0.00393546	0.00366588	0.00344172
125	150	137.5	0.00239755	0.00327481	0.0036882	0.00398535	0.00412925	0.00396845	0.0039606	0.00398418	0.00326032	0.00355047	0.00258174	0.00330339	0.00363282	0.00383661	0.0038927	0.00385643	0.00374329	0.00363013	0.00343818	0.00329368
150	175	162.5	0.00149069	0.00220449	0.00271343	0.00315507	0.00329662	0.0035057	0.0036979	0.00330816	0.00305655	0.00294918	0.00165844	0.0023341	0.00272281	0.00304479	0.00319739	0.00325925	0.0032588	0.00324905	0.00313328	0.00306091
175	200	187.5	0.000932693	0.00157968	0.00207865	0.00227595	0.00246884	0.00273444	0.00268755	0.00306365	0.00260825	0.00243379	0.00100952	0.00160228	0.00199468	0.00236577	0.00256992	0.00269584	0.00277795	0.00284529	0.00279769	0.00278584
200	225	212.5	0.000590302	0.00102958	0.00139868	0.00184615	0.00213966	0.0022787	0.00264713	0.00257461	0.00262863	0.00220472	0.000585944	0.00107775	0.00143961	0.00181265	0.00203514	0.00219678	0.00233354	0.00245305	0.00246217	0.00249764
225	250	237.5	0.000360157	0.000692723	0.00102641	0.00133822	0.00174755	0.00181595	0.00196009	0.00225818	0.00228222	0.00217609	0.00033329	0.000720821	0.00103389	0.00137938	0.00159751	0.0017731	0.00194102	0.00209133	0.00214469	0.00221459
250	275	262.5	0.000251141	0.000543312	0.000783259	0.000862841	0.00120053	0.00155653	0.00136398	0.00169723	0.00195619	0.00254832	0.000192144	0.000485493	0.00074452	0.00104778	0.00124811	0.00142257	0.00160361	0.00176803	0.00185371	0.00194672
275	300	287.5	0.000152622	0.000396618	0.000516434	0.000748881	0.00090524	0.000960561	0.00122253	0.00140956	0.00134488	0.0015748	0.000115342	0.000331598	0.000539637	0.000796471	0.000972655	0.00113663	0.00131804	0.00148452	0.00159205	0.00169888
300	325	312.5	9.12505e-05	0.000222758	0.00045188	0.000589337	0.000629311	0.000764242	0.00100025	0.00109313	0.00144677	0.00168933	7.28363e-05	0.000229966	0.000393947	0.000606293	0.000756669	0.000905123	0.00107857	0.001239	0.00135966	0.00147305
325	350	337.5	5.73344e-05	0.000201026	0.000260369	0.00039072	0.000484086	0.000694128	0.000707249	0.00104998	0.00120224	0.00140301	4.81004e-05	0.000161589	0.000289366	0.000462064	0.00058768	0.000718532	0.000879	0.00102837	0.00115517	0.00126965
350	375	362.5	2.66484e-05	0.000130395	0.00022594	0.000397232	0.000440518	0.000574934	0.000868906	0.000819849	0.0010596	0.00100215	3.28018e-05	0.000114688	0.000213553	0.000352373	0.00045563	0.000568669	0.000713559	0.000849099	0.000976646	0.00108826
375	400	387.5	2.66484e-05	8.55717e-05	0.000167841	0.000273504	0.000329178	0.00035057	0.000545592	0.000733549	0.000713194	0.000887616	2.28405e-05	8.20034e-05	0.000158151	0.000268772	0.000352586	0.000448707	0.000577073	0.000697618	0.000821894	0.000927909
400	425	412.5	7.26774e-06	7.19889e-05	0.000148475	0.000192104	0.000319497	0.000406661	0.000383935	0.000489033	0.000713194	0.000629921	1.6122e-05	5.89588e-05	0.000117425	0.000204976	0.000272314	0.000353006	0.000465004	0.000570474	0.000688631	0.000787276
425	450	437.5	4.03763e-06	4.61815e-05	0.000101135	0.000104192	0.000198475	0.000308501	0.000383935	0.000489033	0.000652063	0.000572656	1.14892e-05	4.25742e-05	8.73601e-05	0.000156268	0.000209905	0.000276921	0.000373399	0.000464423	0.000574576	0.000664833
450	475	462.5	1.61505e-06	4.07484e-05	6.02507e-05	0.00011396	0.000174271	0.000168273	0.000323314	0.00038835	0.000550178	0.000429492	8.24862e-06	3.08524e-05	6.50965e-05	0.000119079	0.000161485	0.000216635	0.000298846	0.000376484	0.000477518	0.000558941
475	500	487.5	0	2.17325e-05	4.73398e-05	7.81441e-05	7.26129e-05	0.000154251	0.000232382	0.000273283	0.000305655	0.000629921	5.95873e-06	2.24258e-05	4.85708e-05	9.06913e-05	0.000124001	0.000169024	0.000238421	0.000303963	0.000395362	0.000467932
500	525	512.5	8.07526e-07	1.35828e-05	2.79735e-05	6.18641e-05	6.29311e-05	0.000168273	0.000161657	0.000201366	0.000285278	0.000343593	4.32768e-06	1.6344e-05	3.62812e-05	6.90315e-05	9.50426e-05	0.000131541	0.000189637	0.000244465	0.000326166	0.000390164
525	550	537.5	8.07526e-07	4.07484e-06	2.79735e-05	4.884e-05	1.93634e-05	9.11481e-05	0.000191968	0.000201366	0.000285278	0.000486757	3.15814e-06	1.19398e-05	2.71275e-05	5.25135e-05	7.27184e-05	0.00010212	0.000150397	0.000195887	0.000268158	0.000324068
550	575	562.5	0	6.7914e-06	1.29109e-05	2.2792e-05	4.84086e-05	9.81595e-05	0.000101036	0.000115067	0.000142639	0.000286328	2.31462e-06	8.74091e-06	2.03008e-05	3.99241e-05	5.55428e-05	7.90936e-05	0.000118945	0.000156407	0.000219742	0.000268176
575	600	587.5	0	9.50796e-06	2.15181e-05	3.5816e-05	7.74537e-05	1.40228e-05	0.000111139	0.00012945	0.000305655	0.000143164	1.70309e-06	6.41153e-06	1.52037e-05	3.03347e-05	4.23541e-05	6.11209e-05	9.38197e-05	0.00012446	0.0001795	0.000221137
600	625	612.5	0	9.50796e-06	4.30362e-06	3.256e-05	1.93634e-05	6.31025e-05	5.05178e-05	0.000143833	8.15079e-05	0.000200429	1.25767e-06	4.71131e-06	1.13943e-05	2.30349e-05	3.22457e-05	4.71298e-05	7.38117e-05	9.87142e-05	0.000146183	0.000181727
625	650	637.5	0	1.35828e-06	1.07591e-05	1.628e-05	3.3886e-05	4.20684e-05	6.06214e-05	7.19166e-05	6.11309e-05	0.000114531	9.31867e-07	3.46768e-06	8.54475e-06	1.74815e-05	2.45121e-05	3.62653e-05	5.7927e-05	7.80476e-05	0.000118702	0.00014885
650	675	662.5	0	0	8.60724e-06	1.3024e-05	1.45226e-05	2.80456e-05	4.04142e-05	2.87666e-05	8.15079e-05	8.58984e-05	6.92622e-07	2.55626e-06	6.41154e-06	1.32594e-05	1.86057e-05	2.78491e-05	4.53525e-05	6.15201e-05	9.61156e-05	0.000121533
675	700	687.5	0	1.35828e-06	6.45543e-06	6.51201e-06	1.93634e-05	2.10342e-05	7.07249e-05	7.19166e-05	8.15079e-05	8.58984e-05	5.16305e-07	1.88711e-06	4.81345e-06	1.00513e-05	1.41023e-05	2.13445e-05	3.54259e-05	4.835e-05	7.76149e-05	9.89249e-05
700	725	712.5	0	0	1.07591e-05	6.51201e-06	4.84086e-06	7.01139e-06	2.02071e-05	4.31499e-05	0.000101885	0.000114531	3.85929e-07	1.395e-06	3.61547e-06	7.61527e-06	1.0674e-05	1.63283e-05	2.76104e-05	3.78911e-05	6.25101e-05	8.02828e-05
725	750	737.5	0	0	4.30362e-06	2.2792e-05	1.93634e-05	7.01139e-06	1.01036e-05	5.75333e-05	6.11309e-05	0	2.89221e-07	1.03253e-06	2.7169e-06	5.76651e-06	8.06834e-06	1.24682e-05	2.14727e-05	2.96127e-05	5.02161e-05	6.49656e-05
750	775	762.5	0	0	2.15181e-06	3.256e-06	4.84086e-06	2.10342e-05	1.01036e-05	2.87666e-05	2.0377e-05	8.58984e-05	2.17274e-07	7.65163e-07	2.04252e-06	4.36425e-06	6.09076e-06	9.50373e-06	1.66643e-05	2.30807e-05	4.02394e-05	5.24226e-05
775	800	787.5	0	0	4.30362e-06	3.256e-06	1.45226e-05	7.01139e-06	0	0	8.15079e-05	8.58984e-05	1.63598e-07	5.67661e-07	1.53611e-06	3.3012e-06	4.59196e-06	7.2315e-06	1.2906e-05	1.79422e-05	3.21658e-05	4.2184e-05
800	825	812.5	0	0	0	9.76801e-06	4.84086e-06	7.01139e-06	0	2.87666e-05	2.0377e-05	5.72656e-05	1.2344e-07	4.21559e-07	1.15559e-06	2.4956e-06	3.45744e-06	5.49287e-06	9.9746e-06	1.39108e-05	2.56481e-05	3.385e-05
825	850	837.5	0	1.35828e-06	0	3.256e-06	0	0	2.02071e-05	0	0	0	9.33069e-08	3.13306e-07	8.69406e-07	1.88515e-06	2.59945e-06	4.16439e-06	7.69188e-06	1.07554e-05	2.03967e-05	2.70815e-05
850	875	862.5	0	0	0	3.256e-06	1.45226e-05	0	1.01036e-05	0	2.0377e-05	5.72656e-05	7.06156e-08	2.32926e-07	6.53858e-07	1.42234e-06	1.95082e-06	3.15006e-06	5.91595e-06	8.28938e-06	1.61691e-05	2.15907e-05
875	900	887.5	0	0	0	0	0	0	1.01036e-05	0	2.0377e-05	0	5.34441e-08	1.73049e-07	4.9106e-07	1.07082e-06	1.46001e-06	2.37513e-06	4.53339e-06	6.36208e-06	1.27621e-05	1.71324e-05
adhesions			pdfs estimated from the measured data histograms										best fits to each pdf
bin left (nm)	bin right (nm)	bin center (nm)	estimated pdf, 4 s	estimated pdf, 8 s	estimated pdf, 12 s	estimated pdf, 16 s	estimated pdf, 20 s	estimated pdf, 24 s	estimated pdf, 28 s	estimated pdf, 32 s	estimated pdf, 36 s	estimated pdf, 40 s	best fit pdf, 4 s, evaluated at bin center	best fit pdf, 8 s, evaluated at bin center	best fit pdf, 12 s, evaluated at bin center	best fit pdf, 16 s, evaluated at bin center	best fit pdf, 20 s, evaluated at bin center	best fit pdf, 24 s, evaluated at bin center	best fit pdf, 28 s, evaluated at bin center	best fit pdf, 32 s, evaluated at bin center	best fit pdf, 36 s, evaluated at bin center	best fit pdf, 40 s, evaluated at bin center
0	25	12.5	0.00349865	0.00211576	0.00124528	0.00100728	0.000626223	0.000441989	0.000408163	0.000160966	0	0	0.00365363	0.00225097	0.00142584	0.00112665	0.000842602	0.000642396	0.000480801	0.00039772	0.000339642	0.000298365
25	50	37.5	0.00795648	0.00513885	0.00333993	0.00247573	0.00176125	0.00154696	0.000816327	0.00056338	0.000253165	0.000384615	0.00830349	0.00553046	0.00370551	0.00295604	0.00224854	0.00173701	0.00131887	0.00109875	0.000936119	0.000816635
50	75	62.5	0.00807479	0.00676228	0.00497391	0.00351942	0.00303327	0.00202052	0.00209184	0.00160966	0.000632911	0.000961538	0.00841562	0.00648468	0.00480847	0.00391178	0.00307	0.0024293	0.00189215	0.00159643	0.00135604	0.00117016
75	100	87.5	0.00656209	0.00587122	0.00505309	0.0045267	0.00311155	0.0018311	0.00163265	0.00120724	0.0021519	0.000961538	0.00643109	0.00592088	0.00496339	0.00415718	0.00339611	0.00277076	0.00222661	0.00190838	0.00161862	0.00138237
100	125	112.5	0.00476206	0.00508595	0.00507468	0.00475728	0.00385519	0.00309392	0.00234694	0.00225352	0.00151899	0.00134615	0.00452883	0.00490014	0.0046275	0.00402115	0.00343102	0.00289338	0.00240218	0.00209374	0.00177827	0.00150823
125	150	137.5	0.0032071	0.00401587	0.0042325	0.00381068	0.00363992	0.00363062	0.00265306	0.00241449	0.00164557	0.00134615	0.00314215	0.00388544	0.00408612	0.00370626	0.00330647	0.00288467	0.00247373	0.00219343	0.0018711	0.00158223
150	175	162.5	0.00198806	0.00275862	0.00341911	0.00339806	0.0039726	0.00375691	0.00306122	0.0028169	0.00265823	0.00173077	0.00212426	0.00298871	0.00347588	0.00330939	0.0030902	0.00279132	0.00247184	0.00223039	0.00191615	0.00162119
175	200	187.5	0.00141341	0.00215644	0.0026993	0.00317961	0.00297456	0.00322021	0.00295918	0.00346076	0.0021519	0.00326923	0.0013819	0.00224063	0.00287303	0.00288721	0.00282503	0.0026441	0.00241747	0.00222044	0.00192589	0.00163538
200	225	212.5	0.000900016	0.00175771	0.0023034	0.00217233	0.00238748	0.00303078	0.00239796	0.00289738	0.00316456	0.00134615	0.000870151	0.00164873	0.0023228	0.00247643	0.00254106	0.00246563	0.00232671	0.00217586	0.0019096	0.00163206
225	250	237.5	0.00059156	0.00120028	0.0015332	0.0020267	0.00221135	0.00230466	0.00285714	0.00169014	0.00265823	0.00230769	0.000538725	0.00120007	0.00184646	0.00209774	0.0022578	0.00227166	0.00221143	0.00210587	0.00187391	0.00161606
250	275	262.5	0.000361274	0.00088699	0.00150441	0.00151699	0.00181996	0.00176796	0.00295918	0.00249497	0.00329114	0.00346154	0.00033345	0.000869369	0.0014485	0.00175999	0.0019866	0.00207256	0.0020802	0.0020173	0.00182347	0.00159045
275	300	287.5	0.000240849	0.000602177	0.000993342	0.00146845	0.00152642	0.0018311	0.00137755	0.002334	0.00151899	0.000961538	0.000208859	0.000629098	0.00112397	0.00146499	0.0017335	0.00187505	0.00193927	0.00191535	0.00176166	0.00155719
300	325	312.5	0.000158453	0.000439426	0.000820587	0.00125	0.00146771	0.00113654	0.00132653	0.00185111	0.00227848	0.00211538	0.000133091	0.000455398	0.000863884	0.00121096	0.00150145	0.00168362	0.00179343	0.00180417	0.00169112	0.00151772
325	350	337.5	8.66212e-05	0.000370257	0.000633435	0.00101942	0.00129159	0.00132597	0.00132653	0.00128773	0.00151899	0.00230769	8.62553e-05	0.000329838	0.000658242	0.000994575	0.00129162	0.00150131	0.00164642	0.0016872	0.00161405	0.00147319
350	375	362.5	8.66212e-05	0.000244126	0.000475076	0.000776699	0.00101761	0.00097869	0.00142857	0.00056338	0.000253165	0.00115385	5.66781e-05	0.000238944	0.000497502	0.000811956	0.00110404	0.00133017	0.00150124	0.00156733	0.00153236	0.00142461
375	400	387.5	3.80288e-05	0.000187163	0.00042469	0.00065534	0.0011546	0.00135754	0.000867347	0.000885312	0.000886076	0.000961538	3.76304e-05	0.000173058	0.000373144	0.000659108	0.00093807	0.00117147	0.00136022	0.00144699	0.00144769	0.00137289
400	425	412.5	3.59161e-05	0.000150544	0.000338312	0.000449029	0.00072407	0.000915549	0.00117347	0.00112676	0.00101266	0.000769231	2.51755e-05	0.00012527	0.000277843	0.000532154	0.000792556	0.00102588	0.00122515	0.00132817	0.00136149	0.00131884
425	450	437.5	1.69017e-05	7.32377e-05	0.000179953	0.000424757	0.000547945	0.00119968	0.000918367	0.000965795	0.000632911	0.00115385	1.69413e-05	9.06079e-05	0.000205456	0.000427457	0.00066604	0.000893609	0.00109734	0.00121247	0.00127498	0.00126316
450	475	462.5	6.33814e-06	5.69627e-05	0.000194349	0.000242718	0.000489237	0.000662983	0.000969388	0.00112676	0.00101266	0.000384615	1.14534e-05	6.54789e-05	0.000150928	0.00034169	0.000556884	0.000774461	0.000977669	0.00110117	0.0011892	0.00120648
475	500	487.5	4.22543e-06	2.84813e-05	0.000107972	0.000169903	0.000489237	0.000662983	0.000765306	0.00056338	0.000506329	0.000961538	7.77338e-06	4.72742e-05	0.000110176	0.000271865	0.000463372	0.000667978	0.000866677	0.000995204	0.00110501	0.00114935
500	525	512.5	0	2.44126e-05	0.000100774	0.000206311	0.00035225	0.000599842	0.000816327	0.000804829	0.000632911	0.000961538	5.2935e-06	3.40977e-05	7.99433e-05	0.000215351	0.000383786	0.000573498	0.000764606	0.000895252	0.0010231	0.00109226
525	550	537.5	2.11271e-06	2.44126e-05	8.63775e-05	0.000182039	0.000117417	0.000410418	0.000816327	0.000804829	0.00113924	0.000384615	3.61545e-06	2.45697e-05	5.7672e-05	0.000169862	0.000316469	0.000490224	0.000671464	0.000801758	0.00094404	0.0010356
550	575	562.5	2.11271e-06	1.6275e-05	6.47832e-05	0.000157767	0.000234834	0.000315706	0.00102041	0.00056338	0.000759494	0.000384615	2.47592e-06	1.7687e-05	4.13745e-05	0.000133437	0.000259855	0.000417281	0.000587074	0.000714964	0.000868259	0.000979737
575	600	587.5	2.11271e-06	1.6275e-05	7.91794e-05	0.000121359	0.000273973	0.000220994	0.000663265	0.00128773	0.000506329	0.000384615	1.69964e-06	1.27201e-05	2.9524e-05	0.000104413	0.000212502	0.000353756	0.000511117	0.000634951	0.000796076	0.000924952
600	625	612.5	2.11271e-06	4.06876e-06	4.31888e-05	0.000121359	9.78474e-05	0.000157853	0.000204082	0.000965795	0.000379747	0.000961538	1.16933e-06	9.13948e-06	2.09592e-05	8.13947e-05	0.000173096	0.000298734	0.000443172	0.000561663	0.000727716	0.000871494
625	650	637.5	0	0	3.59906e-05	8.49515e-05	5.87084e-05	0.000157853	0.000204082	0.000965795	0.00151899	0.00173077	8.0612e-07	6.56075e-06	1.4805e-05	6.32206e-05	0.000140465	0.000251322	0.000382743	0.000494935	0.000663313	0.000819565
650	675	662.5	0	8.13752e-06	0	6.06796e-05	0.000117417	0.000220994	0.000102041	0.000321932	0.00126582	0.000384615	5.56782e-07	4.7054e-06	1.04075e-05	4.89322e-05	0.000113569	0.000210666	0.000329291	0.000434522	0.000602935	0.000769324
675	700	687.5	2.11271e-06	0	0	2.42718e-05	9.78474e-05	0.000189424	0.000255102	0.000241449	0.00101266	0.000384615	3.85245e-07	3.3718e-06	7.2821e-06	3.77446e-05	9.14971e-05	0.000175964	0.000282255	0.000380115	0.000546586	0.000720898
700	725	712.5	0	0	2.15944e-05	6.06796e-05	1.95695e-05	0.000252565	0.000204082	8.04829e-05	0.000632911	0.00134615	2.66998e-07	2.41412e-06	5.07219e-06	2.90191e-05	7.34619e-05	0.000146476	0.000241066	0.000331361	0.000494217	0.000674375
725	750	737.5	0	0	1.43963e-05	3.64078e-05	9.78474e-05	6.31413e-05	0	0.000321932	0.000126582	0.00115385	1.85335e-07	1.72701e-06	3.5174e-06	2.22395e-05	5.87848e-05	0.000121524	0.000205166	0.000287879	0.000445736	0.000629815
750	775	762.5	0	0	0	2.42718e-05	3.91389e-05	9.47119e-05	0.000153061	0	0	0.000576923	1.28838e-07	1.23447e-06	2.42877e-06	1.69909e-05	4.6887e-05	0.000100495	0.000174013	0.00024927	0.000401011	0.00058723
775	800	787.5	0	4.06876e-06	0	2.42718e-05	0.000117417	6.31413e-05	0.000459184	8.04829e-05	0.000126582	0	8.9687e-08	8.81697e-07	1.67008e-06	1.29415e-05	3.72777e-05	8.28386e-05	0.000147088	0.000215123	0.000359865	0.000546577
800	825	812.5	0	0	0	2.42718e-05	5.87084e-05	3.15706e-05	0.000153061	0	0.000379747	0.000384615	6.25131e-08	6.29221e-07	1.1437e-06	9.82743e-06	2.95427e-05	6.80623e-05	0.000123898	0.000185021	0.000322071	0.000507712
825	850	837.5	0	0	0	1.21359e-05	5.87084e-05	3.15706e-05	0.000204082	0.000160966	0.000126582	0.000192308	4.3621e-08	4.48633e-07	7.80056e-07	7.43948e-06	2.33342e-05	5.57278e-05	0.000103974	0.000158537	0.000287332	0.000470354
850	875	862.5	0	0	0	0	3.91389e-05	6.31413e-05	0	0.000241449	0.000126582	0	3.04623e-08	3.19497e-07	5.29833e-07	5.61242e-06	1.83604e-05	4.54442e-05	8.687e-05	0.000135232	0.00025527	0.000434031
875	900	887.5	0	0	0	0	1.95695e-05	0	0.000102041	0.000402414	0	0.000192308	2.1274e-08	2.27102e-07	3.58246e-07	4.21582e-06	1.43759e-05	3.68592e-05	7.21516e-05	0.000114644	0.00022538	0.000397972
stress fibers ^ adhesions			pdfs estimated from the measured data histograms										best fits to each pdf
bin left (nm)	bin right (nm)	bin center (nm)	estimated pdf, 4 s	estimated pdf, 8 s	estimated pdf, 12 s	estimated pdf, 16 s	estimated pdf, 20 s	estimated pdf, 24 s	estimated pdf, 28 s	estimated pdf, 32 s	estimated pdf, 36 s	estimated pdf, 40 s	best fit pdf, 4 s, evaluated at bin center	best fit pdf, 8 s, evaluated at bin center	best fit pdf, 12 s, evaluated at bin center	best fit pdf, 16 s, evaluated at bin center	best fit pdf, 20 s, evaluated at bin center	best fit pdf, 24 s, evaluated at bin center	best fit pdf, 28 s, evaluated at bin center	best fit pdf, 32 s, evaluated at bin center	best fit pdf, 36 s, evaluated at bin center	best fit pdf, 40 s, evaluated at bin center
0	25	12.5	0.00532223	0.0032586	0.0020666	0.00164699	0.00115523	0.00104348	0.00115884	0.00118694	0.000827586	0.000699301	0.0051815	0.00352537	0.00245965	0.00184059	0.00138636	0.00125491	0.00105839	0.00100932	0.000970103	0.000852277
25	50	37.5	0.0109039	0.00778415	0.00573966	0.00397215	0.0033213	0.00334448	0.00215784	0.00207715	0.0023908	0.0013986	0.0109423	0.00802438	0.00597374	0.00464777	0.00362441	0.00327776	0.0028003	0.00266035	0.00254539	0.00226494
50	75	62.5	0.00909135	0.0082586	0.00682947	0.00574024	0.00453069	0.00371906	0.00355644	0.00338279	0.00266667	0.00265734	0.00954079	0.00817225	0.00685651	0.00572528	0.00475093	0.00429854	0.00375979	0.00355223	0.0033752	0.00307109
75	100	87.5	0.00598511	0.00637122	0.00665187	0.00600666	0.00546931	0.00486957	0.00427572	0.00397626	0.0034023	0.00391608	0.00596788	0.00631201	0.00609741	0.00554506	0.00495831	0.00450911	0.00406249	0.00382279	0.00361083	0.00337242
100	125	112.5	0.00363782	0.00486444	0.0051665	0.00535271	0.00523466	0.00444147	0.00427572	0.00362018	0.00386207	0.00405594	0.00355586	0.00451871	0.00491769	0.00485247	0.00466528	0.00429245	0.00398984	0.00375347	0.00353678	0.00338668
125	150	137.5	0.00203346	0.00311262	0.00393138	0.00419013	0.00429603	0.00441472	0.00387612	0.00332344	0.00478161	0.0034965	0.00222929	0.00319767	0.00380822	0.00404106	0.00414603	0.00388496	0.00372462	0.00351768	0.00331958	0.00325007
150	175	162.5	0.00124249	0.00214286	0.00258325	0.00324553	0.00308664	0.00371906	0.00375624	0.00445104	0.00303448	0.00321678	0.00137019	0.00221206	0.00286173	0.00325315	0.00354093	0.00339939	0.00336115	0.00319881	0.00303363	0.00302969
175	200	187.5	0.000685293	0.00144943	0.00209082	0.00232516	0.00292419	0.00243478	0.00303696	0.0031454	0.0022069	0.00293706	0.000779284	0.00148077	0.00209342	0.00254969	0.00293212	0.00290041	0.00295787	0.0028464	0.00272122	0.00276664
200	225	212.5	0.000413097	0.000855057	0.00125126	0.00169543	0.00238267	0.00224749	0.00251748	0.00249258	0.00202299	0.00265734	0.000409347	0.000966908	0.00150122	0.00195891	0.00236974	0.00242855	0.00255417	0.00249344	0.00241009	0.00248928
225	250	237.5	0.000262589	0.000552659	0.00109788	0.00145322	0.00184116	0.00219398	0.00195804	0.00178042	0.00285057	0.00195804	0.000204655	0.00062586	0.00106449	0.0014846	0.0018789	0.00200517	0.00217382	0.00215942	0.00211605	0.00221547
250	275	262.5	0.000160115	0.000448384	0.000694248	0.0011868	0.00108303	0.00123077	0.00187812	0.00189911	0.00147126	0.00167832	0.000102672	0.000407666	0.000751712	0.00111507	0.00146683	0.00163781	0.00182877	0.00185379	0.00184621	0.00195509
275	300	287.5	7.3653e-05	0.000271116	0.000500505	0.000884045	0.00115523	0.00125753	0.0015984	0.00118694	0.00229885	0.00223776	5.51576e-05	0.000269676	0.000530974	0.000832384	0.00113023	0.00132593	0.00152344	0.00157987	0.00160264	0.00171305
300	325	312.5	8.96646e-05	0.000177268	0.000379415	0.000690282	0.000902527	0.00125753	0.000999001	0.00130564	0.0011954	0.0013986	3.31705e-05	0.00018161	0.000375818	0.000618427	0.000860847	0.00106511	0.00125802	0.00133776	0.00138499	0.00149146
325	350	337.5	4.48323e-05	9.90615e-05	0.000322906	0.000411747	0.000776173	0.00064214	0.000719281	0.000830861	0.000827586	0.0013986	2.22381e-05	0.00012425	0.000266581	0.000457558	0.000648764	0.000849516	0.00103052	0.00112605	0.00119191	0.00129095
350	375	362.5	2.88208e-05	0.00012513	0.000209889	0.000266424	0.000433213	0.000561873	0.000559441	0.00118694	0.000827586	0.000979021	1.60396e-05	8.60493e-05	0.000189405	0.000337197	0.000484121	0.000673044	0.000837832	0.000942563	0.0010217	0.00111129
375	400	387.5	9.60692e-06	6.77789e-05	0.000185671	0.000278535	0.000523466	0.000668896	0.000919081	0.000593472	0.000643678	0.000559441	1.20384e-05	6.01286e-05	0.000134704	0.000247537	0.000357907	0.000529868	0.000676361	0.000784832	0.000872502	0.000951713
400	425	412.5	6.40461e-06	5.21376e-05	8.07265e-05	0.000121102	0.000288809	0.000615385	0.000599401	0.00041543	0.000735632	0.000699301	9.22421e-06	4.22951e-05	9.58449e-05	0.000181031	0.000262268	0.000414654	0.00054236	0.000650244	0.000742423	0.000811092
425	450	437.5	9.60692e-06	2.08551e-05	4.03633e-05	0.000169543	0.000108303	0.00032107	0.000679321	0.000474777	0.000551724	0.000559441	7.15361e-06	2.99038e-05	6.82036e-05	0.000131907	0.000190575	0.000322645	0.000432148	0.000536194	0.000629589	0.000688072
450	475	462.5	0	1.56413e-05	2.4218e-05	0.000121102	0.000144404	0.000214047	0.00031968	0.000356083	0.000551724	0.000559441	5.59481e-06	2.12313e-05	4.85286e-05	9.57732e-05	0.000137372	0.000249692	0.000342252	0.000440164	0.000532178	0.000581166
475	500	487.5	0	5.21376e-06	3.22906e-05	4.84408e-05	5.41516e-05	0.000133779	0.00031968	0.000652819	0.000551724	0.000699301	4.40548e-06	1.51275e-05	3.45207e-05	6.93002e-05	9.82638e-05	0.000192235	0.000269495	0.000359789	0.000448454	0.000488833
500	525	512.5	0	2.08551e-05	1.61453e-05	2.42204e-05	0.000108303	5.35117e-05	0.00011988	0.000296736	0.00045977	0.000559441	3.48936e-06	1.08119e-05	2.45481e-05	4.99804e-05	6.97739e-05	0.000147268	0.000211035	0.000292892	0.000376792	0.000409544
525	550	537.5	0	1.56413e-05	1.61453e-05	3.63306e-05	7.22022e-05	0.000240803	3.996e-05	0.00041543	0.000367816	0.00027972	2.7782e-06	7.74877e-06	1.74497e-05	3.59332e-05	4.91951e-05	0.000112285	0.000164383	0.000237503	0.000315695	0.000341819
550	575	562.5	0	1.04275e-05	2.4218e-05	2.42204e-05	1.80505e-05	0.000133779	0.00011988	0.000296736	0.000183908	0.00027972	2.22245e-06	5.56726e-06	1.23987e-05	2.57559e-05	3.44505e-05	8.52226e-05	0.000127394	0.000191869	0.000263796	0.000284259
575	600	587.5	0	5.21376e-06	0	0	3.61011e-05	5.35117e-05	0.00011988	0.000118694	0.000367816	0	1.78554e-06	4.00897e-06	8.80594e-06	1.84073e-05	2.39672e-05	6.43998e-05	9.82459e-05	0.000154446	0.000219862	0.00023557
600	625	612.5	0	0	1.61453e-05	1.21102e-05	0	2.67559e-05	0.00015984	5.93472e-05	9.1954e-05	0.00013986	1.44022e-06	2.89286e-06	6.25143e-06	1.31186e-05	1.65686e-05	4.84596e-05	7.54093e-05	0.000123892	0.000182792	0.000194567
625	650	637.5	0	5.21376e-06	8.07265e-06	3.63306e-05	5.41516e-05	2.67559e-05	3.996e-05	0	0.000183908	0.00013986	1.16594e-06	2.0915e-06	4.43594e-06	9.32413e-06	1.13839e-05	3.63167e-05	5.76171e-05	9.90521e-05	0.000151611	0.000160182
650	675	662.5	0	0	1.61453e-05	1.21102e-05	0	5.35117e-05	0.00011988	5.93472e-05	0	0.00013986	9.47121e-07	1.51484e-06	3.14627e-06	6.60991e-06	7.7752e-06	2.71094e-05	4.38286e-05	7.89373e-05	0.000125461	0.000131464
675	700	687.5	0	5.21376e-06	8.07265e-06	2.42204e-05	0	5.35117e-05	3.996e-05	0	9.1954e-05	0	7.71817e-07	1.09901e-06	2.23054e-06	4.67399e-06	5.27993e-06	2.01595e-05	3.31974e-05	6.27115e-05	0.000103592	0.000107569
700	725	712.5	0	5.21376e-06	8.07265e-06	0	0	2.67559e-05	3.996e-05	0.000178042	0	0	6.30837e-07	7.9859e-07	1.58063e-06	3.29701e-06	3.56541e-06	1.49359e-05	2.50405e-05	4.96707e-05	8.53519e-05	8.77601e-05
725	750	737.5	0	0	0	0	0	0	0	0.000178042	9.1954e-05	0	5.17051e-07	5.8115e-07	1.11958e-06	2.32021e-06	2.39455e-06	1.10263e-05	1.88116e-05	3.92266e-05	7.01777e-05	7.13962e-05
750	775	762.5	0	0	0	0	0	0	0	5.93472e-05	0	0.00013986	4.249e-07	4.23506e-07	7.92674e-07	1.62907e-06	1.59967e-06	8.11162e-06	1.40767e-05	3.08903e-05	5.75845e-05	5.79231e-05
775	800	787.5	0	0	0	1.21102e-05	0	0	3.996e-05	0	0.000275862	0	3.50018e-07	3.09029e-07	5.60971e-07	1.14125e-06	1.06313e-06	5.94714e-06	1.0493e-05	2.42575e-05	4.71563e-05	4.68644e-05
800	825	812.5	0	0	8.07265e-06	0	0	0	0	0	0	0.00027972	2.88948e-07	2.25765e-07	3.9681e-07	7.97749e-07	7.02982e-07	4.34559e-06	7.79205e-06	1.89955e-05	3.85366e-05	3.78125e-05
825	850	837.5	0	0	0	1.21102e-05	0	0	0	0	0	0.00013986	2.38923e-07	1.65098e-07	2.80528e-07	5.56398e-07	4.6252e-07	3.16457e-06	5.76412e-06	1.48311e-05	3.14196e-05	3.04189e-05
850	875	862.5	0	0	0	0	0	0	0	0	0	0	1.977e-07	1.208e-07	1.98156e-07	3.87133e-07	3.02788e-07	2.29619e-06	4.24655e-06	1.15407e-05	2.55421e-05	2.43859e-05
875	900	887.5	0	0	0	0	0	0	0	0	9.1954e-05	0	1.63411e-07	8.8354e-08	1.39758e-07	2.68567e-07	1.97177e-07	1.65896e-06	3.11349e-06	8.94053e-06	2.06748e-05	1.9457e-05
cortical			pdfs estimated from the measured data histograms										best fits to each pdf
bin left (nm)	bin right (nm)	bin center (nm)	estimated pdf, 4 s	estimated pdf, 8 s	estimated pdf, 12 s	estimated pdf, 16 s	estimated pdf, 20 s	estimated pdf, 24 s	estimated pdf, 28 s	estimated pdf, 32 s	estimated pdf, 36 s	estimated pdf, 40 s	best fit pdf, 4 s, evaluated at bin center	best fit pdf, 8 s, evaluated at bin center	best fit pdf, 12 s, evaluated at bin center	best fit pdf, 16 s, evaluated at bin center	best fit pdf, 20 s, evaluated at bin center	best fit pdf, 24 s, evaluated at bin center	best fit pdf, 28 s, evaluated at bin center	best fit pdf, 32 s, evaluated at bin center	best fit pdf, 36 s, evaluated at bin center	best fit pdf, 40 s, evaluated at bin center
0	25	12.5	0.002909	0.0019254	0.00146066	0.00115609	0.000930909	0.000889106	0.000813073	0.000725	0.000976562	0.000902256	0.00306786	0.00204403	0.00163312	0.0013346	0.00112005	0.000964373	0.000871484	0.000805974	0.000770593	0.000759071
25	50	37.5	0.00678859	0.00488756	0.00383604	0.00307513	0.00243782	0.00218857	0.001945	0.002325	0.00210938	0.00252632	0.00719677	0.00508947	0.00413785	0.00344266	0.00291705	0.00252999	0.00229215	0.00211694	0.00200729	0.00195792
50	75	62.5	0.00749389	0.00616093	0.00495142	0.00421123	0.00370618	0.00320469	0.00285373	0.002325	0.00226562	0.00258647	0.00774725	0.00611303	0.00514067	0.00441985	0.00381429	0.0033542	0.00305501	0.00281723	0.0026363	0.00253116
75	100	87.5	0.0064824	0.00599386	0.00533466	0.00437115	0.00386327	0.00328285	0.003332	0.002875	0.00269531	0.00186466	0.00637531	0.00574454	0.00505658	0.0045296	0.00400627	0.0035883	0.00329426	0.00303834	0.00280767	0.00265442
100	125	112.5	0.00494788	0.00499955	0.00486645	0.00448442	0.00400873	0.00356619	0.00296532	0.00275	0.00210938	0.00186466	0.00478886	0.00488494	0.00452568	0.00422836	0.0038451	0.0035156	0.00326014	0.00301557	0.00276419	0.00258539
125	150	137.5	0.00354838	0.00392486	0.00400597	0.00419124	0.00407855	0.00359551	0.00331606	0.00315	0.00269531	0.00258647	0.00349158	0.00396677	0.00387711	0.00377268	0.0035332	0.00330143	0.00309762	0.00288125	0.00263265	0.0024478
150	175	162.5	0.00250948	0.00306963	0.0034998	0.00342162	0.00347927	0.00334148	0.00328418	0.002475	0.00226562	0.00198496	0.00247543	0.00312022	0.00322759	0.00326905	0.00315829	0.00301933	0.00287059	0.00269116	0.00246088	0.00228262
175	200	187.5	0.00175374	0.00228032	0.00267727	0.00305847	0.00310109	0.00308745	0.0024711	0.002625	0.00203125	0.00144361	0.00170101	0.00239176	0.00262983	0.00277296	0.0027686	0.00271103	0.00261532	0.00247626	0.00227385	0.00211021
200	225	212.5	0.00115844	0.00176917	0.00205541	0.00231218	0.00240873	0.00274548	0.00294938	0.0026	0.00257813	0.00204511	0.00114053	0.00179905	0.00211145	0.00231738	0.00239464	0.00240386	0.00235582	0.00225694	0.00208767	0.00194364
225	250	237.5	0.000808959	0.00126434	0.0015637	0.00184908	0.00214109	0.00223742	0.00245516	0.002475	0.00234375	0.00210526	0.000755014	0.0013372	0.00168005	0.00191743	0.00205254	0.00211342	0.00210607	0.00204484	0.00191084	0.0017891
250	275	262.5	0.000536129	0.000960896	0.00114611	0.00150925	0.00168145	0.00179775	0.00191311	0.001975	0.0021875	0.00210526	0.000498937	0.00098738	0.00132987	0.0015757	0.00174814	0.00184669	0.00187263	0.00184522	0.00174635	0.00164786
275	300	287.5	0.000363774	0.000725187	0.00107922	0.00111278	0.00137309	0.0017489	0.00191311	0.00185	0.001875	0.00156391	0.000331544	0.000726584	0.00104932	0.00128822	0.00148145	0.00160567	0.00165785	0.00165984	0.00159441	0.00151891
300	325	312.5	0.000261313	0.000540052	0.000822525	0.00107946	0.00124509	0.00113337	0.00143483	0.001725	0.00171875	0.00210526	0.000222194	0.000533595	0.000825956	0.00104857	0.00124997	0.00139003	0.00146204	0.00148884	0.00145422	0.00140068
325	350	337.5	0.000159647	0.000373882	0.000565825	0.000809595	0.000802909	0.00111383	0.00133918	0.0013	0.00125	0.00198496	0.000150168	0.00039122	0.000648664	0.000850041	0.00105038	0.00119847	0.0012847	0.00133183	0.00132488	0.00129177
350	375	362.5	0.00010246	0.000298022	0.000493515	0.000649675	0.000808727	0.000947728	0.000908729	0.00125	0.00125	0.00156391	0.000102193	0.000286339	0.000508254	0.000686418	0.000879235	0.00102933	0.00112499	0.00118826	0.00120557	0.00119115
375	400	387.5	6.11584e-05	0.000202294	0.000374203	0.000496418	0.000599273	0.000703468	0.000860901	0.001	0.00128906	0.000781955	6.99097e-05	0.000209181	0.000397298	0.000552208	0.000733241	0.000880802	0.000981899	0.00105749	0.00109564	0.00109801
400	425	412.5	4.36846e-05	0.00018062	0.000292855	0.000486423	0.000616727	0.000644846	0.000542049	0.000775	0.00078125	0.000721805	4.80113e-05	0.000152508	0.000309828	0.000442634	0.000609317	0.000751074	0.000854333	0.000938842	0.000994479	0.00101174
425	450	437.5	2.93878e-05	0.000123724	0.000204275	0.000309845	0.000424727	0.000547142	0.000701475	0.000575	0.00113281	0.00144361	3.30701e-05	0.00011096	0.000241052	0.000353573	0.000504621	0.000638324	0.000741136	0.000831586	0.00090156	0.00093182
450	475	462.5	1.38996e-05	7.49571e-05	0.000207891	0.000306513	0.000424727	0.00048852	0.000478278	0.000875	0.000859375	0.00138346	2.28319e-05	8.05652e-05	0.000187116	0.000281496	0.000416565	0.000540786	0.000641127	0.000734971	0.000816359	0.000857813
475	500	487.5	8.73692e-06	6.32168e-05	0.000133773	0.00023988	0.000337455	0.000468979	0.000414508	0.00055	0.000585937	0.000541353	1.57937e-05	5.8378e-05	0.000144929	0.000223402	0.000342816	0.000456773	0.000553128	0.000648229	0.000738372	0.00078931
500	525	512.5	5.95699e-06	5.59921e-05	9.76183e-05	0.00017991	0.000232727	0.000410357	0.00043045	0.000525	0.000546875	0.000421053	1.09428e-05	4.22176e-05	0.000112015	0.000176759	0.000281294	0.000384706	0.00047599	0.000570591	0.000667111	0.000725938
525	550	537.5	1.58853e-06	2.88991e-05	6.86944e-05	0.000156588	0.000238545	0.00025403	0.000382623	0.000225	0.000390625	0.000721805	7.59252e-06	3.04722e-05	8.63986e-05	0.000139449	0.000230163	0.000323122	0.000408613	0.000501303	0.000602101	0.000667348
550	575	562.5	1.98566e-06	2.07712e-05	5.24246e-05	9.32867e-05	0.000133818	0.000302882	0.00036668	0.000275	0.000351562	0.000481203	5.27449e-06	2.19538e-05	6.65094e-05	0.000109709	0.00018782	0.000270686	0.000349957	0.000439633	0.000542885	0.000613213
575	600	587.5	3.97133e-07	1.8062e-05	4.33859e-05	7.996e-05	0.000215273	0.000195408	0.00030291	0.000425	0.000234375	0.000360902	3.66822e-06	1.57883e-05	5.11018e-05	8.60802e-05	0.000152871	0.000226189	0.000299054	0.000384884	0.000489027	0.000563226
600	625	612.5	1.58853e-06	1.44496e-05	2.53084e-05	7.32967e-05	0.000139636	0.000107474	0.000175369	0.000475	0.00046875	0.000180451	2.55367e-06	1.13347e-05	3.9192e-05	6.73672e-05	0.000124116	0.00018855	0.000255008	0.000336396	0.000440109	0.000517097
625	650	637.5	7.94265e-07	1.26434e-05	3.97704e-05	4.66433e-05	0.000116364	0.000117245	0.000223196	0.00025	0.000234375	0.000421053	1.77938e-06	8.12369e-06	3.00049e-05	5.25918e-05	0.000100529	0.00015681	0.000217002	0.000293548	0.000395738	0.000474553
650	675	662.5	3.97133e-07	9.93407e-06	1.80775e-05	2.33217e-05	6.98182e-05	0.000127015	0.000143483	0.0002	0.000429688	0.000360902	1.24089e-06	5.81291e-06	2.29325e-05	4.09591e-05	8.12367e-05	0.000130121	0.000184295	0.000255767	0.00035554	0.00043534
675	700	687.5	1.1914e-06	3.61239e-06	7.23098e-06	3.998e-05	3.49091e-05	0.000107474	7.9713e-05	0.000125	0.0003125	0.000240602	8.66032e-07	4.15292e-06	1.74983e-05	3.18259e-05	6.5501e-05	0.000107742	0.000156219	0.000222521	0.000319166	0.000399215
700	725	712.5	0	5.41859e-06	1.26542e-05	2.66533e-05	4.07273e-05	0.000117245	9.56556e-05	2.5e-05	0.000273438	0.000300752	6.04846e-07	2.96247e-06	1.33307e-05	2.46742e-05	5.26997e-05	8.90251e-05	0.000132176	0.00019332	0.000286288	0.000365952
725	750	737.5	3.97133e-07	1.8062e-06	1.4462e-05	2.9985e-05	4.07273e-05	7.81632e-05	9.56556e-05	0.0001	0.00015625	0.000360902	4.22713e-07	2.11015e-06	1.01401e-05	1.90883e-05	4.23119e-05	7.34108e-05	0.000111632	0.00016772	0.000256599	0.000335335
750	775	762.5	3.97133e-07	9.03098e-07	1.4462e-05	6.66333e-06	5.23636e-05	3.90816e-05	0.000143483	0.000125	0.000195313	0.000240602	2.95609e-07	1.50091e-06	7.70158e-06	1.47359e-05	3.39027e-05	6.04156e-05	9.41171e-05	0.000145311	0.000229811	0.000307155
775	800	787.5	0	9.03098e-07	5.42324e-06	2.33217e-05	2.32727e-05	3.90816e-05	0.000127541	0.0001	3.90625e-05	0	2.06842e-07	1.06607e-06	5.84089e-06	1.13525e-05	2.71102e-05	4.96232e-05	7.92106e-05	0.000125721	0.000205642	0.000281195
800	825	812.5	0	9.03098e-07	3.61549e-06	1.33267e-05	3.49091e-05	5.86224e-05	6.37704e-05	5e-05	7.8125e-05	6.01504e-05	1.44804e-07	7.56157e-07	4.42313e-06	8.72779e-06	2.16343e-05	4.06759e-05	6.6541e-05	0.000108604	0.000183815	0.000257217
825	850	837.5	7.94265e-07	1.8062e-06	5.42324e-06	1.66583e-05	0	2.93112e-05	9.56556e-05	7.5e-05	3.90625e-05	0	1.01411e-07	5.35555e-07	3.34406e-06	6.6951e-06	1.72257e-05	3.32657e-05	5.57763e-05	9.36338e-05	0.000164035	0.000234938
850	875	862.5	0	1.8062e-06	3.61549e-06	9.995e-06	2.32727e-05	2.93112e-05	4.78278e-05	0.0001	0	0	7.10278e-08	3.7867e-07	2.52316e-06	5.12242e-06	1.36775e-05	2.71265e-05	4.66171e-05	8.04983e-05	0.000145984	0.000214003
875	900	887.5	0	9.03098e-07	5.42324e-06	3.33167e-06	1.74545e-05	5.86224e-05	3.18852e-05	0.000125	3.90625e-05	6.01504e-05	4.97161e-08	2.67115e-07	1.89814e-06	3.90504e-06	1.08169e-05	2.20251e-05	3.87868e-05	6.88827e-05	0.000129285	0.000193935
Figure 3B
	stress fibers										adhesions										stress fibers ^ adhesions										cortical
velocity (nm/s)	pdf, 4 s	pdf, 8 s	pdf, 12 s	pdf, 16 s	pdf, 20 s	pdf, 24 s	pdf, 28 s	pdf, 32 s	pdf, 36 s	pdf, 40 s	pdf, 4 s	pdf, 8 s	pdf, 12 s	pdf, 16 s	pdf, 20 s	pdf, 24 s	pdf, 28 s	pdf, 32 s	pdf, 36 s	pdf, 40 s	pdf, 4 s	pdf, 8 s	pdf, 12 s	pdf, 16 s	pdf, 20 s	pdf, 24 s	pdf, 28 s	pdf, 32 s	pdf, 36 s	pdf, 40 s	pdf, 4 s	pdf, 8 s	pdf, 12 s	pdf, 16 s	pdf, 20 s	pdf, 24 s	pdf, 28 s	pdf, 32 s	pdf, 36 s	pdf, 40 s
0	Inf	Inf	Inf	0	0	0	0	0	0	0	Inf	0	0	0	0	0	0	0	0	0	Inf	Inf	0	0	0	0	0	0	0	0	Inf	0	0	0	0	0	0	0	0	0
0.5	0.128559	0.136919	0.14296	0.131137	0.128079	0.127449	0.122714	0.114799	0.115861	0.111504	0.0906666	0.0735021	0.0444636	0.0484767	0.0425485	0.0377419	0.0316663	0.0303385	0.030951	0.0313314	0.164324	0.15039	0.128462	0.103946	0.0779928	0.0916995	0.086892	0.100954	0.114515	0.108657	0.0662926	0.0603205	0.0668503	0.0663829	0.068339	0.0701673	0.0754405	0.0822757	0.0915629	0.100167
1	0.10514	0.119918	0.129927	0.126768	0.129669	0.133018	0.13198	0.129089	0.1308	0.129841	0.0814903	0.0740571	0.053137	0.0574972	0.0527833	0.0486214	0.0429238	0.0420716	0.0418849	0.0405091	0.121444	0.129843	0.123159	0.110109	0.0940009	0.105945	0.104298	0.116475	0.126974	0.126809	0.0626484	0.0630621	0.0709975	0.0736297	0.0767992	0.0797411	0.0852929	0.0910528	0.0964605	0.100832
1.5	0.0915632	0.108059	0.119147	0.120394	0.126212	0.131514	0.132709	0.133155	0.135133	0.136496	0.075261	0.0730843	0.0581133	0.0625308	0.0589754	0.0555799	0.050608	0.0502692	0.0493529	0.0465199	0.0995515	0.115748	0.116563	0.110583	0.101978	0.111812	0.1125	0.122394	0.13006	0.133618	0.0597974	0.0637363	0.0722417	0.0767228	0.0805436	0.0840831	0.0895241	0.0942627	0.0969866	0.0987101
2	0.0819144	0.0985818	0.109692	0.113455	0.12073	0.126938	0.129504	0.132161	0.134186	0.137067	0.0703169	0.0714883	0.061205	0.0655377	0.0630238	0.0603871	0.0562411	0.0563873	0.05484	0.050813	0.08531	0.104631	0.1097	0.108495	0.105651	0.113395	0.115759	0.123394	0.128604	0.134504	0.0573171	0.0634986	0.0721747	0.077831	0.0819945	0.0858412	0.0909879	0.0947994	0.0955598	0.0954718
2.5	0.0744141	0.0905786	0.101218	0.106431	0.114309	0.12079	0.124148	0.128197	0.130128	0.133912	0.0661307	0.069575	0.0630919	0.0672544	0.0656593	0.0637355	0.0604303	0.0610129	0.0589366	0.0539487	0.0749752	0.095348	0.102902	0.105001	0.106534	0.112333	0.11584	0.121382	0.124527	0.131745	0.0550705	0.0627475	0.0713576	0.0777488	0.0820528	0.0860143	0.0907656	0.0937488	0.0930544	0.0916958
3	0.0682824	0.0836188	0.093542	0.0995377	0.107483	0.113831	0.117576	0.122407	0.124156	0.128373	0.0624613	0.0674885	0.0641245	0.0680616	0.0672667	0.065995	0.0635046	0.0644669	0.0619617	0.0562215	0.0669888	0.0873553	0.0963132	0.100689	0.105473	0.109521	0.113737	0.117412	0.118861	0.126633	0.0529939	0.0616743	0.070065	0.0768778	0.0811804	0.0851205	0.0894202	0.0916712	0.0899061	0.0876593
3.5	0.0631057	0.0774569	0.086544	0.0928829	0.100549	0.106505	0.110349	0.115509	0.117022	0.12132	0.0591761	0.0653091	0.0645156	0.0681909	0.0680847	0.0673983	0.0656746	0.0669573	0.0641185	0.0578137	0.0605592	0.0803434	0.0900011	0.0959046	0.103016	0.105525	0.110104	0.112159	0.112247	0.120009	0.0510515	0.0603881	0.0684558	0.0754578	0.0796559	0.0834759	0.087296	0.0889054	0.0863695	0.0835172
4	0.0586369	0.0719355	0.0801379	0.0865235	0.0936899	0.0990915	0.102833	0.107989	0.10924	0.113362	0.0561931	0.0630861	0.0644085	0.0677989	0.0682777	0.0681084	0.0670905	0.0686342	0.0655514	0.0588509	0.0552317	0.0741135	0.0839985	0.0908694	0.0995527	0.100738	0.105406	0.106088	0.105112	0.11246	0.0492208	0.0589577	0.0666316	0.0736465	0.077665	0.0812931	0.0846244	0.0856764	0.0826072	0.0793642
4.5	0.0547161	0.0669456	0.0742568	0.0804874	0.0870174	0.0917723	0.0952727	0.100189	0.101168	0.104938	0.0534571	0.0608518	0.0639069	0.0669985	0.0679672	0.0682474	0.0678675	0.0696149	0.0663709	0.059426	0.050722	0.0685279	0.0783182	0.0857342	0.0953751	0.0954439	0.0999901	0.0995366	0.0977529	0.104413	0.0474865	0.0574297	0.0646619	0.0715549	0.0753391	0.078724	0.0815706	0.0821425	0.0787299	0.0752609
5	0.051233	0.062407	0.068846	0.0747862	0.080603	0.0846673	0.0878371	0.0923504	0.0930638	0.0963674	0.0509291	0.0586282	0.0630893	0.0658756	0.0672471	0.0679119	0.0680989	0.0699955	0.0666657	0.0596111	0.0468411	0.0634859	0.0729618	0.0806039	0.0907081	0.0898541	0.094122	0.0927517	0.0903806	0.0961777	0.0458371	0.055837	0.0625966	0.0692643	0.0727758	0.0758818	0.0782573	0.0784197	0.0748151	0.0712472
5.5	0.0481086	0.0582585	0.0638598	0.0694209	0.07449	0.0778547	0.0806406	0.0846482	0.0851098	0.0878832	0.0485798	0.0564308	0.0620173	0.0644972	0.0661927	0.0671804	0.0678627	0.0698577	0.0665101	0.0594649	0.0434572	0.0589103	0.0679244	0.0755525	0.0857282	0.0841291	0.0880075	0.0859185	0.0831445	0.0879853	0.0442642	0.054204	0.0604723	0.0668366	0.0700494	0.0728536	0.0747781	0.0745947	0.0709186	0.0673497
6	0.0452838	0.0544515	0.0592589	0.0643859	0.0687031	0.0713838	0.07376	0.0772049	0.0774352	0.0796536	0.0463868	0.0542706	0.0607409	0.0629175	0.0648661	0.066119	0.067226	0.0692729	0.0659677	0.0590359	0.0404749	0.0547404	0.0631967	0.0706323	0.0805752	0.0783909	0.0818062	0.0791743	0.0761496	0.0800023	0.0427608	0.0525489	0.0583171	0.0643196	0.0672177	0.0697069	0.0712053	0.0707334	0.0670808	0.0635859
6.5	0.0427134	0.0509466	0.0550091	0.0596719	0.063254	0.0652833	0.0672444	0.0701048	0.0701282	0.0717958	0.0443321	0.0521555	0.0593008	0.0611808	0.0633188	0.0647838	0.0662474	0.0683044	0.0650942	0.0583657	0.0378232	0.050927	0.0587671	0.0658801	0.0753599	0.0727318	0.0756418	0.07262	0.0694682	0.0723469	0.0413215	0.0508857	0.0561523	0.0617508	0.0643263	0.0664955	0.0675956	0.0668865	0.0633313	0.0599668
7	0.0403616	0.0477113	0.0510802	0.0552665	0.0581452	0.0595671	0.0611227	0.063403	0.0632457	0.0643883	0.0424013	0.0500911	0.0577313	0.0593239	0.0615949	0.0632231	0.0649789	0.0670086	0.0639384	0.05749	0.0354476	0.0474294	0.0546224	0.0613209	0.0701696	0.0672213	0.0696088	0.0663278	0.0631475	0.0650999	0.0399415	0.0492255	0.0539947	0.0591603	0.0614116	0.063262	0.0639935	0.0630927	0.0596914	0.0564989
7.5	0.0382	0.0447179	0.0474452	0.051156	0.053373	0.0542381	0.0554085	0.0571323	0.056821	0.0574789	0.0405823	0.0480813	0.0560612	0.0573775	0.0597318	0.0614791	0.0634665	0.0654366	0.0625443	0.0564398	0.0333057	0.0442138	0.0507487	0.056971	0.0650726	0.0619102	0.0637778	0.060348	0.0572156	0.0583127	0.0386169	0.0475768	0.0518573	0.0565719	0.0585024	0.0600403	0.0604341	0.0593817	0.056176	0.0531855
8	0.0362054	0.0419431	0.0440801	0.0473258	0.0489289	0.0492919	0.0501043	0.0513084	0.0508694	0.0510923	0.038865	0.0461289	0.0543148	0.0553677	0.0577618	0.0595885	0.0617518	0.0636345	0.0609508	0.0552428	0.0313637	0.041251	0.0471318	0.0528399	0.0601214	0.056835	0.0582006	0.0547129	0.0516863	0.0520137	0.0373443	0.0459464	0.0497504	0.0540046	0.055622	0.0568576	0.0569445	0.0557757	0.0527956	0.0500271
8.5	0.0343584	0.0393666	0.0409631	0.043761	0.0448016	0.0447182	0.0452044	0.0459343	0.0453925	0.0452349	0.0372407	0.0442355	0.0525131	0.0533163	0.0557127	0.0575837	0.0598717	0.0616439	0.0591932	0.0539233	0.0295945	0.0385161	0.0437576	0.0489321	0.0553557	0.0520203	0.0529131	0.0494411	0.0465624	0.0462136	0.0361204	0.0443397	0.047682	0.0514739	0.0527888	0.0537352	0.053546	0.0522915	0.0495569	0.0470228
9	0.032643	0.0369706	0.0380745	0.0404465	0.0409773	0.040503	0.0406971	0.0410033	0.0403817	0.0399002	0.0357019	0.0424023	0.050674	0.0512421	0.0536086	0.055493	0.0578596	0.0595025	0.057303	0.0525028	0.0279756	0.0359877	0.0406121	0.0452482	0.0508042	0.0474814	0.0479383	0.0445404	0.0418386	0.04091	0.0349428	0.0427609	0.0456584	0.0489917	0.0500174	0.0506901	0.0502546	0.0489409	0.0464635	0.0441699
9.5	0.0310456	0.0347397	0.0353965	0.0373675	0.0374413	0.0366295	0.0365666	0.0365017	0.0358214	0.0350715	0.0342421	0.0406295	0.0488127	0.0491609	0.0514702	0.0533412	0.0557453	0.0572442	0.0553086	0.0510007	0.0264887	0.0336467	0.0376817	0.0417859	0.0464866	0.043226	0.0432891	0.0400103	0.0375036	0.0360903	0.0338089	0.0412133	0.0436844	0.0465679	0.0473193	0.0477351	0.0470822	0.0457321	0.0435171	0.0414651
10	0.0295544	0.0326599	0.0329127	0.0345096	0.0341779	0.0330796	0.0327942	0.0324106	0.0316903	0.0307252	0.0328555	0.0389173	0.0469425	0.0470861	0.0493156	0.0511502	0.0535556	0.0548995	0.0532354	0.0494341	0.0251183	0.0314764	0.0349533	0.0385405	0.0424155	0.0392559	0.0389701	0.0358436	0.0335417	0.0317347	0.0327165	0.0396996	0.0417638	0.0442097	0.044703	0.0448802	0.0440374	0.0426702	0.0407173	0.0389042
10.5	0.0281594	0.0307191	0.0306083	0.0318587	0.0311711	0.0298339	0.0293594	0.028708	0.0279641	0.026833	0.031537	0.037265	0.0450746	0.0450291	0.0471602	0.0489391	0.0513142	0.0524958	0.0511061	0.0478185	0.0238515	0.0294622	0.0324142	0.0355057	0.0385973	0.0355683	0.0349795	0.0320287	0.0299342	0.0278187	0.0316635	0.0382216	0.0398991	0.041923	0.0421754	0.0421325	0.0411257	0.0397579	0.0380625	0.0364824
11	0.026852	0.0289062	0.0284697	0.0294016	0.028405	0.0268728	0.0262408	0.0253697	0.0246162	0.0233638	0.0302821	0.0356721	0.0432188	0.0429994	0.0450174	0.0467244	0.0490423	0.0500573	0.048941	0.0461676	0.0226771	0.0275908	0.0300524	0.0326739	0.0350335	0.0321567	0.0313103	0.0285503	0.0266607	0.0243142	0.0306483	0.036781	0.0380923	0.039712	0.039741	0.0394971	0.0383507	0.0369959	0.0355501	0.0341946
11.5	0.0256243	0.0272114	0.0264844	0.0271254	0.0258638	0.0241768	0.0234165	0.0223703	0.0216191	0.0202851	0.0290865	0.0341377	0.0413832	0.041005	0.0428984	0.0445206	0.0467586	0.0476055	0.0467581	0.0444935	0.0215855	0.0258504	0.0278566	0.0300368	0.0317218	0.029012	0.0279516	0.0253907	0.0236994	0.0211915	0.0296689	0.0353788	0.0363446	0.0375797	0.0374031	0.0369769	0.0357136	0.0343831	0.0331765	0.0320357
12	0.0244698	0.0256258	0.0246408	0.0250179	0.0235324	0.0217267	0.0208649	0.019684	0.018945	0.0175639	0.0279467	0.0326606	0.0395748	0.0390524	0.0408128	0.04234	0.0444794	0.0451595	0.0445732	0.0428071	0.0205687	0.0242306	0.0258158	0.0275853	0.0286568	0.026123	0.02489	0.0225309	0.0210284	0.0184203	0.0287239	0.0340158	0.0346568	0.035528	0.0351635	0.0345737	0.0332145	0.0319175	0.0309375	0.0300001
12.5	0.0233825	0.0241411	0.0229286	0.0230676	0.0213959	0.0195039	0.0185648	0.0172856	0.0165667	0.0151679	0.0268591	0.0312397	0.0377994	0.0371472	0.0387688	0.0401933	0.0422191	0.0427356	0.0424003	0.041118	0.0196195	0.0227216	0.0239197	0.0253104	0.0258307	0.0234772	0.0221099	0.0199509	0.0186257	0.0159702	0.0278117	0.0326922	0.0330291	0.033558	0.0330231	0.0322877	0.0308519	0.0295956	0.0288287	0.0280824
13	0.022357	0.0227502	0.0213379	0.0212636	0.0194401	0.0174905	0.0164956	0.0151501	0.0144575	0.0130658	0.0258207	0.0298735	0.0360621	0.0352937	0.036773	0.0380894	0.0399901	0.040348	0.0402514	0.0394348	0.0187316	0.021315	0.0221588	0.0232023	0.0232338	0.0210611	0.0195945	0.0176305	0.0164698	0.0138117	0.026931	0.0314085	0.0314613	0.0316701	0.0309819	0.0301183	0.0286234	0.0274135	0.0268449	0.0262771
13.5	0.0213887	0.0214462	0.0198599	0.0195957	0.0176518	0.0156696	0.0146379	0.0132538	0.0125923	0.0112276	0.0248286	0.0285608	0.0343668	0.0334953	0.034831	0.0360359	0.0378029	0.038009	0.0381371	0.0377649	0.0178996	0.0200028	0.0205238	0.0212518	0.0208554	0.0188607	0.0173262	0.0155496	0.0145399	0.0119164	0.0260805	0.0301644	0.0299531	0.0298641	0.0290389	0.0280638	0.0265259	0.0253665	0.0249812	0.0245788
14	0.0204734	0.020223	0.0184862	0.0180542	0.016018	0.014025	0.012973	0.0115742	0.0109471	0.00962532	0.0238803	0.0273	0.0327168	0.0317547	0.0329472	0.0340388	0.0356664	0.0357288	0.0360661	0.0361147	0.0171186	0.018778	0.0190063	0.0194494	0.0186836	0.016862	0.0152873	0.0136885	0.0128163	0.0102574	0.0252588	0.0289599	0.0285037	0.0281391	0.0271929	0.0261221	0.0245555	0.0234496	0.0232323	0.0229823
14.5	0.0196071	0.019075	0.0172094	0.0166302	0.0145268	0.0125417	0.0114836	0.0100901	0.00949965	0.00823301	0.0229733	0.0260896	0.0311146	0.0300739	0.0311249	0.0321033	0.0335883	0.0335157	0.0340461	0.0344899	0.0163844	0.017634	0.0175981	0.0177861	0.0167062	0.0150507	0.01346	0.0120282	0.0112801	0.00880977	0.024465	0.0277947	0.0271122	0.026494	0.0254419	0.0242902	0.0227078	0.0216574	0.0215927	0.0214823
15	0.0187865	0.0179971	0.0160223	0.015315	0.013167	0.0112054	0.0101533	0.00878161	0.00822911	0.00702661	0.0221055	0.0249281	0.0295624	0.0284542	0.029367	0.0302332	0.0315745	0.0313767	0.0320833	0.0328955	0.0156931	0.0165649	0.0162918	0.0162528	0.0149106	0.013413	0.0118271	0.0105508	0.00991372	0.00755008	0.0236979	0.0266682	0.0257776	0.0249273	0.0237836	0.022565	0.0209781	0.0199843	0.0200573	0.0200738
15.5	0.0180083	0.0169845	0.0149186	0.0141009	0.0119279	0.0100032	0.00896701	0.00763052	0.00711641	0.00598421	0.0212746	0.023814	0.0280615	0.0268964	0.0276751	0.0284315	0.02963	0.0293172	0.0301827	0.0313354	0.0150413	0.0155653	0.0150801	0.014841	0.0132844	0.0119355	0.0103719	0.00923919	0.00870069	0.00645697	0.0229564	0.0255799	0.0244985	0.0234371	0.0222154	0.0209428	0.0193616	0.0184245	0.0186208	0.0187519
16	0.0172699	0.0160329	0.0138921	0.0129803	0.0107998	0.00892271	0.0079107	0.00661997	0.00614405	0.00508589	0.020479	0.0227457	0.0266131	0.0254008	0.0260506	0.0267005	0.0277584	0.0273413	0.0283485	0.0298133	0.0144261	0.0146303	0.0139566	0.0135424	0.0118151	0.0106052	0.00907839	0.00807728	0.00762578	0.00551089	0.0222396	0.0245293	0.0232738	0.0220215	0.0207344	0.0194197	0.017853	0.0169724	0.0172779	0.0175119
16.5	0.0165685	0.0151381	0.0129374	0.0119465	0.00977333	0.00795271	0.00697146	0.00573457	0.00529609	0.00431373	0.0197166	0.0217217	0.0252176	0.0239674	0.024494	0.0250415	0.0259627	0.0254519	0.0265836	0.028332	0.0138446	0.0137551	0.0129151	0.0123492	0.0104907	0.00940984	0.00793145	0.00705022	0.00667492	0.00469415	0.0215465	0.0235155	0.0221019	0.0206783	0.0193375	0.0179918	0.0164472	0.0156222	0.0160236	0.0163493
17	0.0159018	0.0142965	0.0120493	0.0109929	0.00884013	0.0070828	0.00613747	0.00496028	0.00455807	0.00365163	0.0189859	0.0207405	0.0238755	0.0225957	0.0230056	0.0234552	0.0242447	0.0236509	0.0248902	0.0268939	0.0132944	0.0129358	0.0119497	0.0112538	0.00929964	0.00833774	0.00691693	0.0061442	0.00583521	0.00399076	0.0208763	0.0225379	0.0209813	0.0194051	0.0180217	0.0166549	0.0151389	0.0143683	0.014853	0.0152597
17.5	0.0152676	0.0135046	0.0112231	0.0101135	0.00799224	0.00630341	0.00539789	0.00428441	0.00391699	0.00308526	0.0182854	0.0198006	0.0225866	0.0212852	0.0215849	0.0219419	0.0226055	0.0219392	0.02327	0.0255009	0.0127732	0.0121682	0.0110551	0.0102491	0.00823074	0.00737792	0.00602157	0.00534652	0.00509484	0.00338642	0.0202281	0.0215956	0.0199106	0.0181995	0.0167836	0.0154049	0.013923	0.0132051	0.0137613	0.014239
18	0.014664	0.0127592	0.0104544	0.0093029	0.00722236	0.00560581	0.00474287	0.00369549	0.00336113		0.0176134	0.0189005	0.0213506	0.0200348	0.0202314	0.0205012	0.0210455	0.020317	0.0217236	0.0241543	0.0122789	0.011449	0.0102262	0.00932854	0.00727347	0.00652011	0.00523315	0.00464557	0.00444307	0.00286835	0.0196011	0.0206879	0.0188881	0.0170591	0.0156199	0.0142374	0.0127943	0.0121272	0.012744	0.0132832
18.5	0.014089	0.0120574	0.00973899	0.00855579	0.00652374	0.00498197	0.00416343	0.0031832	0.00288003	0.00219025	0.0169688	0.0180387	0.0201671	0.0188434	0.018944	0.0191324	0.0195644	0.0187836	0.0202512	0.0228551	0.0118099	0.0107749	0.0094583	0.00848562	0.00641786	0.00575473	0.00454035	0.00403073	0.00387016	0.0024252	0.0189946	0.0198137	0.0179122	0.0159812	0.0145273	0.0131484	0.0117478	0.0111295	0.0117966	0.0123886
19	0.0135409	0.0113963	0.00907322	0.00786738	0.00589016	0.00442458	0.00365145	0.0027383	0.00246434	0.00184048	0.0163501	0.0172139	0.0190352	0.0177096	0.0177214	0.0178344	0.0181616	0.017338	0.0188525	0.0216041	0.0113643	0.0101426	0.00874709	0.00771447	0.00565458	0.00507294	0.00393285	0.00349238	0.00336729	0.00204695	0.0184077	0.0189724	0.0169814	0.0149634	0.0135025	0.0121337	0.0107786	0.0102069	0.0109149	0.0115515
19.5	0.0130183	0.0107735	0.00845355	0.0072332	0.00531588	0.003927	0.0031996	0.00235255	0.00210578	0.00154387	0.0157562	0.0164246	0.017954	0.016632	0.0165623	0.0166057	0.0168359	0.0159784	0.0175267	0.0204017	0.0109406	0.00954957	0.00808847	0.00700951	0.00497495	0.00446654	0.0034012	0.0030218	0.00292651	0.00172476	0.0178399	0.0181629	0.016094	0.0140031	0.0125422	0.0111892	0.00988198	0.0093545	0.0100948	0.0107685
20	0.0125196	0.0101866	0.00787674	0.00664911	0.00479564	0.00348316	0.00280123	0.0020186	0.001797	0.00129288	0.0151859	0.0156695	0.0169225	0.0156089	0.0154648	0.0154447	0.0155856	0.0147026	0.0162726	0.0192478	0.0105374	0.00899306	0.00747864	0.00636553	0.00437086	0.003928	0.00293684	0.00261115	0.00254068	0.00145086	0.0172904	0.0173844	0.0152485	0.0130979	0.0116431	0.010311	0.00905334	0.00856774	0.00933251	0.0100363
20.5	0.0120435	0.00963328	0.00733975	0.00611127	0.0043246	0.00308757	0.0024504	0.00172992	0.0015315	0.00108089	0.0146382	0.0149472	0.0159395	0.0146387	0.0144273	0.0143495	0.014409	0.0135083	0.0150887	0.0181422	0.0101535	0.00847068	0.00691408	0.00577768	0.00383486	0.00345043	0.002532	0.00225336	0.00220338	0.00121847	0.0167585	0.0166359	0.0144433	0.0122451	0.0108021	0.00949523	0.0082883	0.0078422	0.00862436	0.00935194
21	0.0115887	0.00911155	0.00683981	0.00561611	0.00389833	0.00273526	0.00214174	0.00148074	0.00130357	0.000902186	0.014112	0.0142565	0.0150037	0.0137196	0.0134476	0.0133179	0.0133037	0.0123925	0.0139733	0.0170847	0.00978759	0.0079802	0.00639149	0.00524144	0.00336008	0.00302752	0.00217971	0.00194212	0.0019089	0.00102167	0.0162438	0.0159166	0.0136767	0.0114423	0.0100161	0.00873817	0.00758265	0.00717369	0.00796686	0.0087124
21.5	0.0111541	0.00861947	0.00637431	0.00516034	0.00351275	0.00242172	0.00187046	0.00126596	0.00110818	0.000751829	0.0136064	0.0135962	0.0141138	0.0128499	0.0125238	0.0123478	0.0122675	0.0113524	0.0129244	0.0160745	0.0094386	0.00751953	0.00590782	0.00475259	0.00294021	0.00265352	0.00187369	0.00167178	0.00165209	0.00085532	0.0157455	0.0152256	0.0129473	0.0106872	0.00928209	0.00803624	0.0069324	0.00655823	0.00735672	0.00811495
22	0.0107386	0.00815524	0.00594085	0.00474091	0.00316415	0.0021429	0.00163225	0.00108109	0.000940924	0.000625552	0.0131204	0.0129649	0.0132684	0.0120276	0.0116538	0.0114369	0.0112978	0.0103847	0.0119396	0.0151109	0.00910553	0.00708674	0.00546023	0.00430725	0.00256949	0.00232323	0.00160831	0.00143731	0.00142843	0.000714955	0.0152631	0.0145619	0.0122536	0.00997735	0.00859719	0.007386	0.00633374	0.00599206	0.00679081	0.00755698
22.5	0.0103412	0.00771718	0.00553718	0.00435498	0.00284913	0.00189511	0.00142329	0.000922171	0.000797958	0.000519685	0.0126532	0.0123616	0.0124661	0.0112509	0.0108355	0.0105828	0.0103919	0.0094862	0.0110168	0.0141931	0.00878746	0.00668004	0.00504609	0.00390178	0.00224268	0.0020319	0.00137858	0.00123424	0.00123385	0.000596727	0.0147961	0.0139247	0.0115941	0.00931053	0.00795859	0.00678416	0.00578304	0.00547164	0.00626619	0.00703602
23	0.00996084	0.00730372	0.00516122	0.00399994	0.00256458	0.00167506	0.00124014	0.000785742	0.000675921	0.000431085	0.0122039	0.0117852	0.0117052	0.010518	0.0100666	0.00978297	0.00954711	0.00865348	0.0101534	0.0133199	0.0084835	0.00629776	0.00466294	0.00353284	0.00195501	0.00177528	0.00118003	0.00105862	0.00106476	0.000497314	0.0143439	0.0133132	0.0109673	0.00868452	0.00736359	0.00622758	0.0052769	0.00499362	0.00578008	0.00654975
23.5	0.00959674	0.00691341	0.00481106	0.00367338	0.00230766	0.00147976	0.00107977	0.00066877	0.00057189	0.000357062	0.0117719	0.0112344	0.0109844	0.00982703	0.00934499	0.00903506	0.00876055	0.00788316	0.00934687	0.0124902	0.00819286	0.00593835	0.0043085	0.00319734	0.00170216	0.00154949	0.0010087	0.000906942	0.000917997	0.000413862	0.0139061	0.0127263	0.0103719	0.00809717	0.00680961	0.00571328	0.00481208	0.00455488	0.00532986	0.00609597
24	0.00924805	0.00654486	0.00448489	0.00337305	0.00207579	0.00130655	0.000939453	0.000568605	0.000483324	0.00029532	0.0113564	0.0107083	0.0103021	0.00917608	0.0086685	0.00833659	0.0080294	0.00717183	0.00859473	0.0117029	0.00791479	0.00560035	0.00398066	0.00289241	0.00148025	0.00135108	0.000861102	0.000776116	0.000790739	0.000343922	0.0134821	0.0121633	0.00980649	0.00754642	0.00629418	0.0052384	0.00438556	0.00415246	0.00491307	0.00567262
24.5	0.00891398	0.00619679	0.00418105	0.00309691	0.00186661	0.00115302	0.000816795	0.000482936	0.000408021	0.000243905	0.0109566	0.0102058	0.00965675	0.00856336	0.00803496	0.0076851	0.00735081	0.00651612	0.00789435	0.0109566	0.00764861	0.00528241	0.00367747	0.00261543	0.00128575	0.00117692	0.000734134	0.000663424	0.000680514	0.000285402	0.0130714	0.0116235	0.00926974	0.00703029	0.00581492	0.00480026	0.00399449	0.00378361	0.0045274	0.00527776
25	0.0085938	0.005868	0.00389799	0.00284304	0.00167797	0.00101701	0.000709658	0.000409753	0.000344076	0.000201158	0.0105719	0.00972603	0.00904689	0.0079871	0.00744226	0.00707818	0.00672196	0.00591271	0.00724313	0.0102501	0.00739367	0.00498329	0.00339709	0.00236397	0.00111553	0.00102423	0.000625079	0.000566475	0.00058514	0.000236513	0.0126738	0.0111058	0.00876039	0.00654687	0.0053696	0.00439632	0.00363617	0.00344575	0.00417068	0.00490955
25.5	0.00828683	0.00555736	0.00363427	0.00260967	0.00150793	0.000896611	0.000616155	0.000347309	0.000289841	0.000165674	0.0102016	0.0092679	0.00847099	0.00744553	0.00688831	0.00651346	0.00614007	0.00535834	0.0066385	0.00958183	0.00714936	0.00470181	0.00313783	0.0021358	0.000966735	0.000890511	0.000531549	0.000483174	0.000502699	0.000195733	0.0122886	0.0106096	0.00827719	0.00609433	0.00495607	0.00402417	0.00330812	0.00313649	0.00384087	0.00456627
26	0.00799243	0.00526382	0.00338856	0.00239519	0.00135471	0.000790079	0.000534614	0.000294089	0.000243899	0.000136263	0.00984527	0.00883054	0.00792758	0.00693697	0.00637109	0.0059886	0.0056024	0.00484985	0.0060779	0.00895051	0.00691514	0.00443687	0.00289814	0.00192886	0.000836855	0.000773534	0.000451448	0.000411687	0.000431508	0.000161769	0.0119155	0.0101341	0.00781895	0.00567092	0.00457229	0.00368154	0.00300799	0.00285357	0.00353606	0.0042463
26.5	0.00770999	0.00498639	0.0031596	0.00219809	0.00121669	0.000695875	0.000463559	0.000248781	0.000205026	0.000111924	0.0095022	0.00841307	0.0074152	0.00645974	0.0058886	0.00550135	0.0051063	0.00438419	0.00555885	0.0083547	0.00669046	0.00418744	0.00267656	0.00174128	0.000723627	0.000671312	0.000382947	0.000350413	0.000370091	0.000133522	0.0115541	0.00967855	0.00738452	0.00527496	0.00421633	0.00336632	0.00273359	0.00259492	0.00325447	0.00394813
27	0.00743893	0.00472414	0.00294625	0.00201699	0.00109241	0.000612617	0.00040169	0.000210252	0.000172173	9.18106e-05	0.00917188	0.00801465	0.00693242	0.00601222	0.00543893	0.00504952	0.00464917	0.0039584	0.0050789	0.00779296	0.00647486	0.00395259	0.00247173	0.00157132	0.000625042	0.000582077	0.000324446	0.000297954	0.000317155	0.000110065	0.011204	0.00924215	0.00697278	0.00490486	0.00388637	0.0030765	0.00248288	0.0023586	0.00299442	0.00367033
27.5	0.00717873	0.0044762	0.00274743	0.00185062	0.000980546	0.000539074	0.000347857	0.000177521	0.00014444	7.52139e-05	0.00885379	0.00763444	0.00647784	0.00559287	0.00502023	0.00463097	0.00422853	0.00356965	0.0046357	0.00726386	0.00626786	0.0037314	0.00228241	0.00141741	0.000539313	0.000504259	0.000274554	0.000253093	0.000271573	9.06135e-05	0.0108648	0.00882422	0.00658267	0.0045591	0.00358069	0.0028102	0.00225398	0.00214279	0.00275436	0.00341156
28	0.00692886	0.00424174	0.00256214	0.00169779	0.000879887	0.000474146	0.000301051	0.000149747	0.000121054	6.15385e-05	0.00854744	0.00727166	0.00605012	0.00520018	0.00463069	0.00424367	0.00384196	0.00321526	0.00422696	0.00676599	0.00606904	0.00352306	0.00210744	0.00127809	0.000464853	0.000436466	0.000232061	0.000214774	0.000232358	7.45059e-05	0.0105362	0.00842406	0.00621315	0.00423623	0.00329765	0.00256568	0.00204512	0.00194584	0.00253284	0.00317055
28.5	0.00668886	0.00402001	0.00238945	0.00155743	0.000789344	0.000416855	0.000260383	0.000126202	0.000101356	5.02859e-05	0.00825235	0.00692555	0.00564792	0.00483268	0.0042686	0.00388564	0.00348717	0.00289265	0.00385046	0.00629794	0.00587799	0.00332677	0.00194575	0.00115203	0.000400258	0.000377464	0.000195917	0.000182078	0.00019865	6.11858e-05	0.0102178	0.00804099	0.00586323	0.00393486	0.00303571	0.00234128	0.00185467	0.0017662	0.00232848	0.00294615
29	0.00645826	0.00381028	0.00222849	0.00142852	0.000707925	0.000366326	0.000225074	0.000106263	8.47822e-05	4.10398e-05	0.00796807	0.0065954	0.00526996	0.00448899	0.0039323	0.00355502	0.00316196	0.00259939	0.00350409	0.00585832	0.00569434	0.00314181	0.00179634	0.00103803	0.000344287	0.000326164	0.000165213	0.000154211	0.000169702	5.01857e-05	0.00990928	0.00767436	0.00553196	0.0036537	0.00279344	0.00213548	0.00168111	0.00160243	0.00214004	0.00273724
29.5	0.00623665	0.00361186	0.00207846	0.00131016	0.000634735	0.000321785	0.000194437	8.9395e-05	7.08515e-05	3.34526e-05	0.00769418	0.00628049	0.00491501	0.00416777	0.00362021	0.00325	0.00286422	0.00233319	0.00318582	0.00544577	0.00551774	0.0029675	0.00165829	0.000934979	0.000295845	0.000281602	0.000139164	0.000130486	0.000144863	4.11136e-05	0.00961036	0.00732352	0.00521843	0.0033915	0.00256946	0.00194685	0.00152304	0.00145322	0.00196632	0.00254278
30	0.00602361	0.00342413	0.0019386	0.00120149	0.000568962	0.000282541	0.000167872	7.51385e-05	5.91546e-05	2.7235e-05	0.00743025	0.00598017	0.00458188	0.00386772	0.00333082	0.00296887	0.00259197	0.00209188	0.00289372	0.00505897	0.00534784	0.00280319	0.00153076	0.000841859	0.000253966	0.00024293	0.000117092	0.000110307	0.000123568	3.36415e-05	0.00932069	0.00698785	0.00492177	0.00314709	0.00236251	0.00177406	0.00137917	0.00131733	0.00180623	0.00236181
30.5	0.00581876	0.00324648	0.00180823	0.00110173	0.000509873	0.000247981	0.000144854	6.31011e-05	4.93435e-05	2.21465e-05	0.00717589	0.00569377	0.0042694	0.00358763	0.00306268	0.00271001	0.00234333	0.00187342	0.00262594	0.00469662	0.00518433	0.00264829	0.00141294	0.00075775	0.000217802	0.0002094	9.84119e-05	9.3163e-05	0.000105326	2.74951e-05	0.00903999	0.00666677	0.00464114	0.00291936	0.00217138	0.00161585	0.00124828	0.00119365	0.00165874	0.00219343
31	0.00562174	0.00307835	0.00168669	0.00101016	0.000456806	0.00021756	0.000124921	5.29469e-05	4.11224e-05	1.79875e-05	0.00693074	0.0054207	0.00397646	0.00332631	0.00281443	0.00247187	0.0021165	0.00167593	0.00238075	0.00435745	0.00502692	0.00250224	0.0013041	0.000681813	0.000186607	0.000180355	8.26223e-05	7.86119e-05	8.97118e-05	2.24457e-05	0.00876796	0.00635968	0.00437573	0.00270725	0.00199494	0.00147109	0.00112929	0.00108114	0.00152292	0.00203678
31.5	0.00543221	0.00291921	0.00157338	0.00092611	0.000409159	0.000190794	0.00010767	4.43894e-05	3.42404e-05	1.45925e-05	0.00669443	0.00516035	0.00370201	0.00308266	0.00258476	0.002253	0.00190982	0.00149761	0.00215648	0.00404024	0.00487532	0.0023645	0.00120357	0.000613279	0.000159727	0.000155217	6.92917e-05	6.62739e-05	7.6358e-05	1.83026e-05	0.00850432	0.00606603	0.00412478	0.00250977	0.00183215	0.00133871	0.00102117	0.000978825	0.00139787	0.00189107
32	0.00524984	0.00276856	0.00146773	0.000848982	0.000366392	0.000167255	9.27511e-05	3.71842e-05	2.8485e-05	1.18246e-05	0.00646662	0.00491215	0.00344502	0.0028556	0.00237243	0.00205201	0.00172171	0.00133682	0.00195157	0.0037438	0.00472927	0.0022346	0.00111073	0.000551452	0.00013659	0.000133479	5.80504e-05	5.58229e-05	6.49463e-05	1.49075e-05	0.0082488	0.00578528	0.00388757	0.00232599	0.00168202	0.0012177	0.000922975	0.00088584	0.00128277	0.00175557
32.5	0.00507431	0.00262592	0.00136923	0.000778208	0.000328016	0.000146563	7.98558e-05	3.1123e-05	2.36764e-05	9.57085e-06	0.00624697	0.00467557	0.00320451	0.00264412	0.00217629	0.00186761	0.00155069	0.00119201	0.00176456	0.003467	0.00458853	0.00211205	0.00102499	0.000495697	0.000116696	0.000114698	4.85819e-05	4.69788e-05	5.52017e-05	1.21286e-05	0.00800115	0.0055169	0.00366337	0.00215501	0.00154362	0.00110715	0.000833849	0.000801371	0.00117687	0.00162956
33	0.00490534	0.00249085	0.00127739	0.000713273	0.00029359	0.000128382	6.87166e-05	2.60287e-05	1.96626e-05	7.73794e-06	0.00603518	0.00445008	0.00297955	0.00244725	0.00199522	0.00169858	0.00139538	0.00106176	0.00159406	0.00320873	0.00445286	0.00199644	0.000945805	0.000445437	9.96073e-05	9.84852e-05	4.06158e-05	3.95017e-05	4.68871e-05	9.85681e-06	0.00776111	0.0052604	0.00345154	0.00199601	0.0014161	0.00100621	0.000752994	0.000724674	0.00107945	0.00151242
33.5	0.00474264	0.00236295	0.00119174	0.000653701	0.000262716	0.000112414	5.91001e-05	2.17509e-05	1.63155e-05	6.2491e-06	0.00583095	0.00423519	0.00276923	0.00226409	0.00182818	0.00154376	0.00125448	0.000944756	0.00143878	0.00296793	0.00432203	0.00188735	0.000872691	0.000400146	8.49438e-05	8.45013e-05	3.39212e-05	3.31863e-05	3.9798e-05	8.00185e-06	0.00752843	0.00501527	0.00325143	0.0018482	0.00129866	0.000914093	0.000679683	0.000655065	0.000989868	0.00140352
34	0.00458595	0.0022418	0.00111188	0.000599054	0.000235034	9.83954e-05	5.08029e-05	1.81619e-05	1.35268e-05	5.04118e-06	0.00563397	0.0040304	0.00257272	0.00209377	0.00167419	0.00140208	0.00112681	0.000839769	0.00129751	0.00274359	0.00419583	0.0017844	0.000805183	0.000359348	7.23739e-05	7.24497e-05	2.83015e-05	2.78572e-05	3.37582e-05	6.48898e-06	0.0073029	0.00478106	0.00306243	0.00171085	0.00119053	0.000830062	0.000613244	0.000591918	0.000907511	0.00130231
34.5	0.00443502	0.00212705	0.0010374	0.00054893	0.000210221	8.60934e-05	4.36482e-05	1.51532e-05	1.12054e-05	4.06233e-06	0.00544399	0.00383527	0.00238919	0.00193547	0.00153233	0.00127253	0.00101122	0.000745681	0.00116911	0.00253473	0.00407407	0.00168724	0.000742855	0.000322612	6.16093e-05	6.20719e-05	2.35892e-05	2.33643e-05	2.86162e-05	5.25654e-06	0.00708427	0.00455731	0.00288397	0.00158325	0.00109103	0.000753447	0.000553064	0.000534658	0.000831818	0.00120826
35	0.00428961	0.00201834	0.000967948	0.000502959	0.000187986	7.53023e-05	3.7482e-05	1.26333e-05	9.27486e-06	3.27003e-06	0.00526073	0.00364936	0.00221788	0.00178842	0.00140172	0.00115417	0.0009067	0.00066146	0.00105252	0.00234043	0.00395655	0.00159552	0.000685315	0.000289543	5.23996e-05	5.31424e-05	1.96422e-05	1.95799e-05	2.42416e-05	4.2537e-06	0.00687233	0.00434359	0.00271548	0.00146476	0.000999508	0.000683629	0.00049858	0.000482759	0.000762268	0.00112086
35.5	0.00414949	0.00191534	0.000903172	0.000460802	0.000168065	6.58403e-05	3.21709e-05	1.05244e-05	7.67071e-06	2.62946e-06	0.00508393	0.00347224	0.00205805	0.00165187	0.00128156	0.00104612	0.000812274	0.000586159	0.00094677	0.00215979	0.00384309	0.00150893	0.000632197	0.000259786	4.45279e-05	4.54653e-05	1.63395e-05	1.63951e-05	2.05226e-05	3.4386e-06	0.00666687	0.00413946	0.00255645	0.00135477	0.000915353	0.000620033	0.000449277	0.000435739	0.00069838	0.00103968
36	0.00401443	0.00181774	0.000842758	0.000422145	0.000150223	5.75469e-05	2.75987e-05	8.76092e-06	6.33894e-06	2.11215e-06	0.00491336	0.00330351	0.001909	0.00152516	0.00117108	0.000947549	0.000727056	0.000518911	0.000850939	0.00199198	0.00373353	0.00142717	0.000583165	0.00023302	3.78062e-05	3.887e-05	1.35791e-05	1.37173e-05	1.73631e-05	2.77683e-06	0.00646768	0.00394454	0.00240637	0.00125269	0.000838005	0.000562133	0.000404684	0.000393158	0.000639708	0.000964259
36.5	0.00388424	0.00172526	0.00078641	0.000386701	0.000134246	5.02808e-05	2.36648e-05	7.28754e-06	5.23425e-06	1.69485e-06	0.00474879	0.00314279	0.00177007	0.00140761	0.00106955	0.000857708	0.000650222	0.000458923	0.00076418	0.00183618	0.00362771	0.00134997	0.000537908	0.00020895	3.20719e-05	3.32084e-05	1.12742e-05	1.14678e-05	1.46808e-05	2.24013e-06	0.00627457	0.00375843	0.00226477	0.001158	0.000766942	0.000509442	0.000364369	0.000354612	0.00058584	0.000894214
37	0.00375872	0.0016376	0.000733852	0.000354206	0.000119943	4.3917e-05	2.02818e-05	6.0575e-06	4.3187e-06	1.3586e-06	0.00458998	0.00298972	0.00164063	0.00129863	0.000976326	0.000775881	0.000581018	0.000405471	0.000685709	0.00169165	0.00352546	0.00127706	0.000496137	0.000187313	2.71845e-05	2.83521e-05	9.3517e-06	9.57957e-06	1.24052e-05	1.80534e-06	0.00608734	0.00358075	0.00213119	0.00107018	0.000701678	0.000461513	0.00032794	0.000319733	0.000536395	0.000829167
37.5	0.00363767	0.00155452	0.000684828	0.000324418	0.000107141	3.83457e-05	1.73742e-05	5.03142e-06	3.56054e-06	1.08795e-06	0.00443672	0.00284393	0.0015201	0.00119763	0.000890766	0.00070141	0.000518744	0.000357896	0.000614801	0.00155764	0.00342665	0.0012082	0.000457587	0.000167869	2.30226e-05	2.41895e-05	7.74976e-06	7.99604e-06	1.04759e-05	1.45349e-06	0.00590581	0.00341115	0.0020052	0.00098876	0.000641763	0.000417936	0.000295036	0.000288185	0.000491022	0.000768769
38	0.00352092	0.00147577	0.000639097	0.000297112	9.56865e-05	3.34699e-05	1.48764e-05	4.17615e-06	2.93324e-06	8.70342e-07	0.00428882	0.0027051	0.0014079	0.00110407	0.000812292	0.000633684	0.000462761	0.000315598	0.000550786	0.00143348	0.00333113	0.00114315	0.000422011	0.000150402	1.94819e-05	2.06242e-05	6.41627e-06	6.66914e-06	8.84126e-06	1.16906e-06	0.00572981	0.00324928	0.00188639	0.000913301	0.000586778	0.000378331	0.000265331	0.000259661	0.000449394	0.000712696
38.5	0.0034083	0.0014011	0.000596439	0.000272085	8.5439e-05	2.92045e-05	1.27318e-05	3.4638e-06	2.41462e-06	6.95563e-07	0.00414606	0.0025729	0.00130351	0.00101744	0.000740358	0.000572138	0.00041248	0.000278033	0.000493046	0.00131851	0.00323877	0.0010817	0.000389181	0.000134715	1.64722e-05	1.75728e-05	5.30735e-06	5.55819e-06	7.45724e-06	9.39371e-07	0.00555915	0.0030948	0.00177437	0.000843386	0.000536338	0.000342353	0.000238524	0.000233881	0.000411212	0.000660643
39	0.00329964	0.00133032	0.000556643	0.000249148	7.62736e-05	2.54744e-05	1.08913e-05	2.87094e-06	1.98622e-06	5.55333e-07	0.00400826	0.00244702	0.00120643	0.000937269	0.000674459	0.000516247	0.000367363	0.000244706	0.000441013	0.00121213	0.00314945	0.00102363	0.000358888	0.000120631	1.39162e-05	1.4963e-05	4.3861e-06	4.62881e-06	6.28615e-06	7.54078e-07	0.00539367	0.0029474	0.00166878	0.000778628	0.000490082	0.000309684	0.000214344	0.000210591	0.000376199	0.000612329
39.5	0.00319479	0.00126319	0.000519518	0.000228129	6.80779e-05	2.22135e-05	9.31269e-06	2.37789e-06	1.63261e-06	4.42941e-07	0.00387524	0.00232717	0.00111618	0.000863101	0.000614124	0.000465529	0.000326917	0.000215171	0.000394166	0.00111375	0.00306305	0.000968764	0.000330937	0.000107991	1.17474e-05	1.27326e-05	3.62149e-06	3.85196e-06	5.29586e-06	6.04754e-07	0.00523321	0.00280677	0.00156925	0.000718664	0.00044768	0.00028003	0.000192543	0.000189558	0.0003441	0.000567491
40	0.00309359	0.00119954	0.000484883	0.000208868	6.0751e-05	1.93639e-05	7.95929e-06	1.96817e-06	1.34097e-06	3.52953e-07	0.00374682	0.00221307	0.00103232	0.000794516	0.000558913	0.000419537	0.000290691	0.000189025	0.000352024	0.00102283	0.00297946	0.000916914	0.000305149	9.66491e-05	9.9088e-06	1.08276e-05	2.98751e-06	3.20311e-06	4.45899e-06	4.84539e-07	0.00507761	0.00267261	0.00147547	0.000663155	0.000408823	0.000253126	0.000172895	0.000170569	0.000314678	0.000525883
40.5	0.00299591	0.00113918	0.000452569	0.000191221	5.42022e-05	1.68745e-05	6.79956e-06	1.62793e-06	1.10063e-06	2.80977e-07	0.00362283	0.00210446	0.000954433	0.000731123	0.000508421	0.00037786	0.000258274	0.000165901	0.000314147	0.000938845	0.00289855	0.000867908	0.000281357	8.64761e-05	8.35138e-06	9.20185e-06	2.46233e-06	2.66162e-06	3.75221e-06	3.87856e-07	0.00492673	0.00254464	0.0013871	0.000611785	0.000373228	0.000228726	0.000155195	0.000153434	0.000287717	0.000487278
41	0.00290161	0.00108193	0.00042242	0.000175052	4.83501e-05	1.47006e-05	5.80626e-06	1.3456e-06	9.0272e-07	2.23466e-07	0.00350312	0.00200107	0.000882118	0.000672552	0.000462269	0.000340119	0.000229291	0.000145473	0.000280134	0.000861323	0.00282024	0.000821587	0.000259408	7.73538e-05	7.03326e-06	7.81526e-06	2.0277e-06	2.21006e-06	3.15567e-06	3.10175e-07	0.00478041	0.00242259	0.00130386	0.00056426	0.000340632	0.000206606	0.000139256	0.000137976	0.000263015	0.000451463
41.5	0.00281056	0.00102762	0.000394291	0.00016024	4.31217e-05	1.28028e-05	4.9559e-06	1.1115e-06	7.39868e-07	1.77559e-07	0.00338752	0.00190266	0.000815006	0.000618459	0.000420108	0.000305966	0.000203402	0.000127443	0.000249616	0.000789807	0.00274442	0.000777799	0.00023916	6.91761e-05	5.91862e-06	6.63347e-06	1.66834e-06	1.83379e-06	2.65248e-06	2.47824e-07	0.00463851	0.0023062	0.00122546	0.000520303	0.000310793	0.000186561	0.000124909	0.000124036	0.000240389	0.00041824
42	0.00272264	0.000976102	0.000368044	0.000146672	3.84516e-05	1.11466e-05	4.22827e-06	9.17512e-07	6.05968e-07	1.40951e-07	0.00327589	0.00180899	0.000752746	0.000568521	0.000381614	0.00027508	0.000180296	0.000111547	0.000222257	0.000723868	0.002671	0.000736402	0.000220483	6.18473e-05	4.97683e-06	5.62691e-06	1.37149e-06	1.5205e-06	2.22828e-06	1.97825e-07	0.0045009	0.00219522	0.00115162	0.000479658	0.000283486	0.000168403	0.000112	0.00011147	0.000219669	0.000387425
42.5	0.00263771	0.000927228	0.000343554	0.000134243	3.42809e-05	9.70177e-06	3.60593e-06	7.56886e-07	4.95954e-07	1.11788e-07	0.00316809	0.00171985	0.000695012	0.000522438	0.000346486	0.000247167	0.000159692	9.75461e-05	0.00019775	0.000663109	0.00259989	0.00069726	0.000203256	5.5281e-05	4.18173e-06	4.77016e-06	1.12649e-06	1.25985e-06	1.87089e-06	1.5777e-07	0.00436744	0.00208941	0.00108209	0.000442087	0.000258505	0.000151961	0.00010039	0.000100146	0.000200698	0.000358847
43	0.00255568	0.000880858	0.000320701	0.00012286	3.0557e-05	8.44168e-06	3.0739e-06	6.23976e-07	4.05633e-07	8.85766e-08	0.00306397	0.00163503	0.000641495	0.00047993	0.000314447	0.000221959	0.000141334	8.52262e-05	0.000175817	0.000607152	0.002531	0.000660249	0.000187366	4.93997e-05	3.51102e-06	4.04142e-06	9.24478e-07	1.04315e-06	1.56997e-06	1.25713e-07	0.00423801	0.00198853	0.00101664	0.000407365	0.000235658	0.000137079	8.99521e-05	8.99452e-05	0.000183333	0.000332346
43.5	0.00247644	0.00083686	0.000299376	0.000112435	2.72328e-05	7.3431e-06	2.61927e-06	5.14074e-07	3.31534e-07	7.01213e-08	0.00296341	0.0015543	0.000591906	0.000440733	0.000285241	0.000199206	0.000124993	7.43963e-05	0.000156203	0.000555649	0.00246425	0.000625248	0.000172711	4.41332e-05	2.9457e-06	3.42195e-06	7.58056e-07	8.6313e-07	1.31674e-06	1.0008e-07	0.00411248	0.00189237	0.00095503	0.000375285	0.000214772	0.000123613	8.05717e-05	8.0759e-05	0.000167439	0.000307774
44	0.00239987	0.000795108	0.000279477	0.000102888	2.42659e-05	6.38562e-06	2.23096e-06	4.2326e-07	2.70787e-07	5.54611e-08	0.00286627	0.0014775	0.000545974	0.000404605	0.000258631	0.000178685	0.000110457	6.48855e-05	0.000138677	0.000508272	0.00239956	0.000592146	0.000159196	3.94187e-05	2.46957e-06	2.89571e-06	6.21077e-07	7.13686e-07	1.10376e-06	7.96031e-08	0.00399072	0.00180072	0.000897044	0.000345654	0.000195682	0.000111433	7.21448e-05	7.24894e-05	0.000152897	0.000284993
44.5	0.00232587	0.000755486	0.000260906	9.41459e-05	2.16184e-05	5.55139e-06	1.89944e-06	3.48269e-07	2.21022e-07	4.38268e-08	0.00277244	0.00140442	0.000503446	0.000371317	0.000234398	0.000160187	9.75397e-05	5.65411e-05	0.000123029	0.000464713	0.00233686	0.000560836	0.000146732	3.51993e-05	2.06889e-06	2.44896e-06	5.08431e-07	5.89716e-07	9.2474e-07	6.32606e-08	0.00387263	0.00171338	0.000842478	0.000318293	0.000178241	0.000100421	6.45774e-05	6.50473e-05	0.000139593	0.000263874
45	0.00225436	0.000717882	0.000243576	8.61412e-05	1.92564e-05	4.82477e-06	1.61653e-06	2.86385e-07	1.80282e-07	3.46023e-08	0.00268179	0.00133489	0.000464084	0.000340657	0.000212342	0.000143524	8.60689e-05	4.9227e-05	0.000109069	0.000424686	0.00227607	0.000531219	0.000135238	3.14242e-05	1.73197e-06	2.06992e-06	4.15875e-07	4.86952e-07	7.74349e-07	5.02295e-08	0.00375809	0.00163014	0.000791138	0.000293033	0.000162311	9.04685e-05	5.77844e-05	5.83523e-05	0.000127425	0.000244299
45.5	0.00218524	0.00068219	0.000227402	7.88123e-05	1.71495e-05	4.19208e-06	1.37521e-06	2.35351e-07	1.46955e-07	2.72954e-08	0.00259422	0.00126874	0.000427665	0.000312429	0.000192277	0.000128522	7.58913e-05	4.28222e-05	9.66249e-05	0.000387926	0.00221712	0.000503201	0.000124639	2.80473e-05	1.44887e-06	1.74853e-06	3.39893e-07	4.01828e-07	6.48079e-07	3.98484e-08	0.003647	0.00155083	0.000742839	0.000269719	0.000147765	8.14762e-05	5.16888e-05	5.23312e-05	0.000116297	0.000226157
46	0.00211842	0.000648311	0.000212307	7.21027e-05	1.52706e-05	3.64133e-06	1.16945e-06	1.93293e-07	1.1971e-07	2.15126e-08	0.00250961	0.00120582	0.000393982	0.00028645	0.000174032	0.000115026	6.68684e-05	3.72188e-05	8.55407e-05	0.000354184	0.00215995	0.000476694	0.000114867	2.50275e-05	1.21118e-06	1.4762e-06	2.7757e-07	3.31365e-07	5.4212e-07	3.15858e-08	0.00353924	0.00147526	0.000697408	0.000248207	0.000134487	7.33546e-05	4.6221e-05	4.69179e-05	0.000106123	0.000209343
46.5	0.00205382	0.00061615	0.000198219	6.59603e-05	1.35952e-05	3.16207e-06	9.94083e-07	1.58654e-07	9.7453e-08	1.69404e-08	0.00242786	0.00114596	0.000362841	0.000262548	0.000157451	0.00010289	5.88755e-05	3.23211e-05	7.56753e-05	0.000323228	0.0021045	0.000451614	0.000105856	2.23277e-05	1.01176e-06	1.24558e-06	2.26494e-07	2.73078e-07	4.53253e-07	2.50152e-08	0.00343471	0.00140328	0.000654681	0.000228362	0.00012237	6.60219e-05	4.13182e-05	4.20527e-05	9.68235e-05	0.000193764
47	0.00199135	0.000585618	0.00018507	6.03377e-05	1.21016e-05	2.74513e-06	8.44685e-07	1.30144e-07	7.92831e-08	1.33285e-08	0.00234887	0.00108903	0.000334059	0.000240566	0.000142388	9.19848e-05	5.18008e-05	2.80441e-05	6.69014e-05	0.000294843	0.00205071	0.000427881	9.75484e-05	1.99146e-05	8.4459e-07	1.05039e-06	1.8467e-07	2.24898e-07	3.78762e-07	1.97948e-08	0.00333331	0.0013347	0.000614502	0.00021006	0.000111316	5.94039e-05	3.69235e-05	3.76813e-05	8.83238e-05	0.000179328
47.5	0.00193095	0.00055663	0.000172797	5.51911e-05	1.07704e-05	2.38252e-06	7.17462e-07	1.06693e-07	6.44597e-08	1.04777e-08	0.00227253	0.00103488	0.000307468	0.000220356	0.000128711	8.21912e-05	4.55436e-05	2.43128e-05	5.91042e-05	0.000268829	0.00199851	0.000405423	8.98892e-05	1.77583e-05	7.04548e-07	8.85292e-07	1.50451e-07	1.85099e-07	3.16354e-07	1.56508e-08	0.00323496	0.00126939	0.000576724	0.000193184	0.000101234	5.34329e-05	3.29857e-05	3.3755e-05	8.05571e-05	0.000165954
48	0.00187252	0.000529107	0.000161342	5.04806e-05	9.58399e-06	2.06726e-06	6.09169e-07	8.74163e-08	5.23747e-08	8.22975e-09	0.00219877	0.000983376	0.000282908	0.000201783	0.0001163	7.34011e-05	4.00139e-05	2.10603e-05	5.21802e-05	0.000245001	0.00194785	0.000384168	8.28282e-05	1.5832e-05	5.8732e-07	7.45731e-07	1.22477e-07	1.52246e-07	2.64098e-07	1.23641e-08	0.00313955	0.00120718	0.000541209	0.000177627	9.20423e-05	4.80475e-05	2.94586e-05	3.02295e-05	7.34614e-05	0.000153565
48.5	0.00181601	0.000502972	0.000150649	4.61696e-05	8.52691e-06	1.79323e-06	5.17025e-07	7.15801e-08	4.25286e-08	6.45867e-09	0.00212748	0.000934396	0.000260233	0.000184719	0.000105041	6.55164e-05	3.51307e-05	1.82278e-05	4.60361e-05	0.000223185	0.00189869	0.000364051	7.63189e-05	1.41115e-05	4.89262e-07	6.27826e-07	9.96276e-08	1.25144e-07	2.20365e-07	9.75961e-09	0.003047	0.00114794	0.000507825	0.00016329	8.3664e-05	4.31919e-05	2.63003e-05	2.70648e-05	6.69799e-05	0.000142089
49	0.00176135	0.000478154	0.000140669	4.22243e-05	7.58521e-06	1.55512e-06	4.38654e-07	5.85785e-08	3.45121e-08	5.06452e-09	0.00205858	0.000887818	0.000239306	0.000169047	9.48327e-05	5.84479e-05	3.08219e-05	1.57632e-05	4.05882e-05	0.000203222	0.00185096	0.00034501	7.03185e-05	1.25752e-05	4.07298e-07	5.28274e-07	8.09787e-08	1.02802e-07	1.83784e-07	7.69747e-09	0.00295721	0.00109153	0.000476449	0.00015008	7.60294e-05	3.88155e-05	2.34734e-05	2.42248e-05	6.10606e-05	0.00013146
49.5	0.00170846	0.000454586	0.000131352	3.8614e-05	6.74644e-06	1.34827e-06	3.72024e-07	4.79107e-08	2.79893e-08	3.96802e-09	0.00199198	0.000843526	0.000219997	0.000154659	8.55814e-05	5.21148e-05	2.70228e-05	1.36207e-05	3.57611e-05	0.000184963	0.00180461	0.000326984	6.47875e-05	1.12037e-05	3.38836e-07	4.44267e-07	6.57705e-08	8.4396e-08	1.53201e-07	6.06614e-09	0.00287011	0.00103782	0.000446963	0.000137911	6.90743e-05	3.48721e-05	2.09438e-05	2.1677e-05	5.56556e-05	0.000121617
50	0.00165728	0.000432201	0.000122655	3.53105e-05	5.99948e-06	1.16864e-06	3.15399e-07	3.91632e-08	2.26855e-08	3.10638e-09	0.00192762	0.000801409	0.000202188	0.000141454	7.72012e-05	4.64438e-05	2.36755e-05	1.17599e-05	3.14872e-05	0.000168272	0.00175961	0.00030992	5.96893e-05	9.97967e-06	2.81693e-07	3.73419e-07	5.33781e-08	6.92425e-08	1.27646e-07	4.7767e-09	0.00278561	0.000986687	0.000419258	0.000126703	6.27402e-05	3.13203e-05	1.86811e-05	1.93921e-05	5.07211e-05	0.000112502
50.5	0.00160776	0.000410941	0.000114537	3.22878e-05	5.3344e-06	1.01268e-06	2.67294e-07	3.19945e-08	1.83755e-08	2.42986e-09	0.0018654	0.000761364	0.000185767	0.000129339	6.96133e-05	4.13686e-05	2.07286e-05	1.0145e-05	2.77058e-05	0.00015302	0.00171591	0.000293764	5.49902e-05	8.88748e-06	2.34031e-07	3.13702e-07	4.32881e-08	5.67749e-08	1.06303e-07	3.75836e-09	0.00270363	0.000938007	0.000393229	0.000116384	5.6973e-05	2.8122e-05	1.66579e-05	1.73434e-05	4.6217e-05	0.000104061
51	0.00155984	0.000390746	0.000106958	2.95223e-05	4.74231e-06	8.77305e-07	2.26445e-07	2.61233e-08	1.48754e-08	1.89915e-09	0.00180525	0.00072329	0.000170631	0.000118226	6.27461e-05	3.68292e-05	1.81362e-05	8.74491e-06	2.43626e-05	0.000139091	0.00167345	0.000278467	5.06593e-05	7.91314e-06	1.94305e-07	2.63395e-07	3.50793e-08	4.65238e-08	8.84868e-08	2.95477e-09	0.0026241	0.000891669	0.000368777	0.000106884	5.17235e-05	2.52431e-05	1.48493e-05	1.55071e-05	4.21064e-05	9.62468e-05
51.5	0.00151346	0.000371563	9.98822e-05	2.69923e-05	4.21531e-06	7.59839e-07	1.91769e-07	2.13175e-08	1.20348e-08	1.48316e-09	0.00174711	0.000687092	0.000156685	0.000108038	5.65337e-05	3.27712e-05	1.58572e-05	7.53198e-06	2.14088e-05	0.000126377	0.00163221	0.000263982	4.66677e-05	7.04415e-06	1.61216e-07	2.2104e-07	2.8406e-08	3.81005e-08	7.36219e-08	2.32118e-09	0.00254694	0.000847563	0.00034581	9.81404e-05	4.69465e-05	2.26524e-05	1.32331e-05	1.38616e-05	3.83556e-05	8.90123e-05
52	0.00146856	0.000353339	9.32768e-05	2.46777e-05	3.7463e-06	6.57937e-07	1.62345e-07	1.73861e-08	9.73081e-09	1.15736e-09	0.0016909	0.00065268	0.000143838	9.86993e-05	5.09163e-05	2.91457e-05	1.38552e-05	6.48214e-06	1.8801e-05	0.000114776	0.00159214	0.000250266	4.29892e-05	6.26929e-06	1.33675e-07	1.85399e-07	2.29854e-08	3.11835e-08	6.12257e-08	1.82203e-09	0.00247208	0.000805585	0.000324241	9.0095e-05	4.26006e-05	2.03219e-05	1.17894e-05	1.23876e-05	3.49336e-05	8.23154e-05
52.5	0.00142509	0.000336026	8.711e-05	2.25605e-05	3.32898e-06	5.69559e-07	1.37388e-07	1.41719e-08	7.86329e-09	9.02422e-10	0.00163655	0.000619966	0.000132008	9.01423e-05	4.5839e-05	2.59083e-05	1.20979e-05	5.57421e-06	1.65002e-05	0.000104196	0.0015532	0.000237276	3.95992e-05	5.57852e-06	1.10768e-07	1.55425e-07	1.85856e-08	2.5507e-08	5.08933e-08	1.42911e-09	0.00239945	0.000765636	0.000303986	8.26934e-05	3.86479e-05	1.8226e-05	1.05e-05	1.10675e-05	3.18122e-05	7.61166e-05
53	0.00138301	0.000319577	8.13526e-05	2.06238e-05	2.9577e-06	4.92933e-07	1.16226e-07	1.15456e-08	6.35046e-09	7.03087e-10	0.001584	0.000588868	0.000121117	8.23041e-05	4.1252e-05	2.3019e-05	1.05564e-05	4.78969e-06	1.44717e-05	9.45518e-05	0.00151535	0.000224973	3.64753e-05	4.96285e-06	9.17267e-08	1.3023e-07	1.50171e-08	2.08515e-08	4.22851e-08	1.12006e-09	0.00232898	0.000727621	0.000284968	7.58857e-05	3.50539e-05	1.63417e-05	9.34902e-06	9.88556e-06	2.89655e-05	7.03794e-05
53.5	0.00134226	0.000303948	7.59772e-05	1.88524e-05	2.62745e-06	4.26511e-07	9.82895e-08	9.40092e-09	5.12571e-09	5.47355e-10	0.0015332	0.000559309	0.000111095	7.51265e-05	3.71096e-05	2.04419e-05	9.20526e-06	4.11237e-06	1.26846e-05	8.57649e-05	0.00147856	0.00021332	3.35966e-05	4.41424e-06	7.59104e-08	1.09064e-07	1.2125e-08	1.70357e-08	3.5117e-08	8.77179e-10	0.00226061	0.000691449	0.000267113	6.96254e-05	3.17867e-05	1.46482e-05	8.32177e-06	8.82765e-06	2.63696e-05	6.50698e-05
54	0.00130281	0.000289097	7.09585e-05	1.72323e-05	2.33374e-06	3.68951e-07	8.30924e-08	7.65047e-09	4.13478e-09	4.25788e-10	0.00148407	0.000531213	0.000101874	6.85559e-05	3.33703e-05	1.81444e-05	8.02175e-06	3.52808e-06	1.11111e-05	7.77625e-05	0.0014428	0.000202282	3.09441e-05	3.92549e-06	6.27816e-08	9.12914e-08	9.78292e-09	1.39101e-08	2.91508e-08	6.86442e-10	0.00219427	0.000657033	0.000250352	6.38698e-05	2.88174e-05	1.31266e-05	7.40528e-06	7.88099e-06	2.40029e-05	6.01564e-05
54.5	0.0012646	0.000274985	6.62725e-05	1.57507e-05	2.07256e-06	3.19083e-07	7.0221e-08	6.22261e-09	3.33351e-09	3.30967e-10	0.00143657	0.000504509	9.33941e-05	6.25428e-05	2.99964e-05	1.60972e-05	6.98583e-06	3.02447e-06	9.72669e-06	7.0478e-05	0.00140803	0.000191826	2.85e-05	3.49017e-06	5.18907e-08	7.63768e-08	7.88762e-09	1.13513e-08	2.41874e-08	5.36776e-10	0.0021299	0.000624291	0.00023462	5.85793e-05	2.61196e-05	1.17599e-05	6.58785e-06	7.03412e-06	2.18455e-05	5.561e-05
55	0.00122759	0.000261574	6.18972e-05	1.43957e-05	1.84035e-06	2.75889e-07	5.93233e-08	5.05855e-09	2.68599e-09	2.57065e-10	0.00139063	0.000479129	8.55969e-05	5.70416e-05	2.69534e-05	1.42741e-05	6.07973e-06	2.59075e-06	8.50947e-06	6.38499e-05	0.00137422	0.00018192	2.62481e-05	3.1025e-06	4.28623e-08	6.38671e-08	6.35502e-09	9.2579e-09	2.00602e-08	4.19427e-10	0.00206745	0.000593144	0.000219856	5.37172e-05	2.36691e-05	1.05326e-05	5.85901e-06	6.27672e-06	1.98791e-05	5.14036e-05
55.5	0.00119174	0.000248828	5.78119e-05	1.31566e-05	1.63392e-06	2.38487e-07	5.00999e-08	4.11008e-09	2.16303e-09	1.99514e-10	0.0013462	0.000455009	7.84299e-05	5.20102e-05	2.42099e-05	1.26514e-05	5.28774e-06	2.21753e-06	7.43995e-06	5.78218e-05	0.00134134	0.000172535	2.41734e-05	2.75736e-06	3.53827e-08	5.33799e-08	5.11662e-09	7.54625e-09	1.66299e-08	3.2749e-10	0.00200684	0.000563516	0.000206001	4.92498e-05	2.14436e-05	9.43088e-06	5.20934e-06	5.59952e-06	1.80872e-05	4.75119e-05
56	0.00115702	0.000236715	5.39972e-05	1.20236e-05	1.45044e-06	2.06107e-07	4.22964e-08	3.33769e-09	1.74091e-09	1.5473e-10	0.00130324	0.000432087	7.18441e-05	4.74099e-05	2.17376e-05	1.12078e-05	4.59595e-06	1.89664e-06	6.50084e-06	5.23419e-05	0.00130935	0.000163643	2.22619e-05	2.45015e-06	2.91904e-08	4.45929e-08	4.11668e-09	6.14757e-09	1.37802e-08	2.55516e-10	0.00194804	0.000535335	0.000193001	4.51459e-05	1.94231e-05	8.44216e-06	4.63043e-06	4.99418e-06	1.64545e-05	4.39118e-05
56.5	0.00112338	0.000225201	5.04352e-05	1.09876e-05	1.28739e-06	1.78082e-07	3.56965e-08	2.70905e-09	1.40039e-09	1.19909e-10	0.00126168	0.000410305	6.57942e-05	4.3205e-05	1.95105e-05	9.92419e-06	3.99212e-06	1.62095e-06	5.67678e-06	4.73624e-05	0.00127824	0.000155218	2.05008e-05	2.17674e-06	2.4067e-08	3.72341e-08	3.30987e-09	5.0053e-09	1.14138e-08	1.99215e-10	0.00189098	0.000508532	0.000180804	4.13766e-05	1.75891e-05	7.55511e-06	4.11472e-06	4.45322e-06	1.49671e-05	4.05817e-05
57	0.00109079	0.000214257	4.7109e-05	1.00404e-05	1.14251e-06	1.53832e-07	3.01165e-08	2.19767e-09	1.12585e-09	9.28554e-11	0.00122149	0.000389606	6.02381e-05	3.93626e-05	1.75051e-05	8.78345e-06	3.46541e-06	1.38429e-06	4.95416e-06	4.28397e-05	0.00124798	0.000147234	1.88785e-05	1.93347e-06	1.98308e-08	3.10747e-08	2.65935e-09	4.07299e-09	9.44967e-09	1.55206e-10	0.00183562	0.000483043	0.000169363	3.79154e-05	1.59248e-05	6.7595e-06	3.65545e-06	3.96992e-06	1.36123e-05	3.75015e-05
57.5	0.00105921	0.000203854	4.4003e-05	9.17446e-06	1.01379e-06	1.32855e-07	2.54005e-08	1.7819e-09	9.04641e-10	7.18523e-11	0.00118262	0.000369939	5.51371e-05	3.58525e-05	1.57001e-05	7.77018e-06	3.00629e-06	1.1813e-06	4.3209e-06	3.87337e-05	0.00121853	0.000139668	1.7384e-05	1.71707e-06	1.63303e-08	2.59217e-08	2.13522e-09	3.3125e-09	7.82021e-09	1.20831e-10	0.00178189	0.000458804	0.00015863	3.47376e-05	1.44149e-05	6.0461e-06	3.24657e-06	3.53823e-06	1.23785e-05	3.46527e-05
58	0.0010286	0.000193965	4.11026e-05	8.38279e-06	8.99458e-07	1.14712e-07	2.1416e-08	1.44406e-09	7.26496e-10	5.55591e-11	0.00114502	0.000351251	5.04552e-05	3.2647e-05	1.40761e-05	6.8706e-06	2.60636e-06	1.00732e-06	3.76631e-06	3.50075e-05	0.00118987	0.000132498	1.60074e-05	1.5246e-06	1.34396e-08	2.16128e-08	1.71323e-09	2.69251e-09	6.46897e-09	9.40023e-11	0.00172976	0.000435755	0.000148565	3.18207e-05	1.30453e-05	5.4066e-06	2.88264e-06	3.15276e-06	1.12549e-05	3.20182e-05
58.5	0.000998948	0.000184563	3.8394e-05	7.65907e-06	7.9791e-07	9.90243e-08	1.80507e-08	1.16967e-09	5.83117e-10	4.29292e-11	0.00110864	0.000333496	4.61591e-05	2.97203e-05	1.26155e-05	6.07234e-06	2.25821e-06	8.58329e-07	3.28093e-06	3.16275e-05	0.00116198	0.000125702	1.47392e-05	1.35346e-06	1.10541e-08	1.80117e-08	1.37371e-09	2.18737e-09	5.34894e-09	7.30781e-11	0.00167917	0.00041384	0.000139125	2.91437e-05	1.18033e-05	4.83351e-06	2.55883e-06	2.80863e-06	1.0232e-05	2.9582e-05
59	0.000970205	0.000175625	3.58646e-05	6.99751e-06	7.07731e-07	8.54631e-08	1.52094e-08	9.46947e-10	4.67783e-10	3.31463e-11	0.00107346	0.000316628	4.22182e-05	2.70491e-05	1.13024e-05	5.36436e-06	1.95535e-06	7.30835e-07	2.8564e-06	2.85628e-05	0.00113484	0.00011926	1.35711e-05	1.2013e-06	9.08653e-09	1.50035e-08	1.10074e-09	1.77602e-09	4.42098e-09	5.67712e-11	0.00163007	0.000393005	0.000130274	2.66874e-05	1.06774e-05	4.32007e-06	2.27079e-06	2.50148e-06	9.30078e-06	2.73293e-05
59.5	0.000942345	0.000167126	3.35024e-05	6.3928e-06	6.27662e-07	7.37429e-08	1.28113e-08	7.66249e-10	3.7506e-10	2.55744e-11	0.00103942	0.000300602	3.86041e-05	2.46117e-05	1.01224e-05	4.73675e-06	1.69206e-06	6.21821e-07	2.48532e-06	2.57852e-05	0.00110841	0.000113155	1.24952e-05	1.06606e-06	7.4648e-09	1.24919e-08	8.81421e-10	1.44125e-09	3.65249e-09	4.40719e-11	0.00158243	0.000373197	0.000121974	2.44339e-05	9.65676e-06	3.86019e-06	2.01464e-06	2.22742e-06	8.45321e-06	2.52465e-05
60	0.000915339	0.000159046	3.12963e-05	5.84009e-06	5.56578e-07	6.3616e-08	1.07878e-08	6.19724e-10	3.00557e-10	1.97181e-11	0.00100649	0.000285377	3.52907e-05	2.23882e-05	9.06235e-06	4.18066e-06	1.46332e-06	5.28682e-07	2.16117e-06	2.32688e-05	0.00108269	0.000107367	1.15043e-05	9.4587e-07	6.12891e-09	1.03959e-08	7.05333e-10	1.16895e-09	3.01633e-09	3.41894e-11	0.00153619	0.000354367	0.000114194	2.2367e-05	8.7319e-06	3.44841e-06	1.78692e-06	1.98294e-06	7.68187e-06	2.33209e-05
Figure 3C
shape
	Stress Fibers		Stress Fibers ^ Adhesions		Adhesions		Cortical
timescale (s)	shape	shape error	shape	shape error	shape	shape error	shape	shape error
4	0.561593	0.0192378	0.540513	0.0538321	0.880252	0.0231028	0.937172	0.0174016
8	0.863643	0.0143946	0.896028	0.0238399	1.04047	0.0227728	1.06872	0.019881
12	0.919937	0.0147629	1.01114	0.0315047	1.16554	0.0312901	1.09903	0.0181247
16	0.969583	0.018578	1.08411	0.0403535	1.22578	0.0431148	1.15967	0.0193314
20	0.990173	0.0198204	1.18247	0.0578528	1.29369	0.0552647	1.21278	0.0200105
24	0.990814	0.0214677	1.18404	0.0544751	1.37114	0.0723536	1.229	0.0201904
28	1.00189	0.0262367	1.22398	0.0621078	1.39668	0.0904583	1.2399	0.0240098
32	1.00611	0.0314432	1.26353	0.090731	1.40158	0.111409	1.25931	0.029535
36	1.0017	0.0379842	1.26636	0.0890517	1.35945	0.131673	1.25388	0.0365899
40	1.00472	0.0453347	1.28157	0.106755	1.28293	0.144303	1.22623	0.0449899
scale
	Stress Fibers		Stress Fibers ^ Adhesions		Adhesions		Cortical
timescale (s)	scale (nm/s)	scale error (nm/s)	scale (nm/s)	scale error (nm/s)	scale (nm/s)	scale error (nm/s)	scale (nm/s)	scale error (nm/s)
4	7.14429	0.697977	5.89	1.18588	11.0056	0.49391	13.0817	0.333147
8	6.78712	0.2244	6.46017	0.282525	9.44755	0.231802	10.099	0.193841
12	5.68581	0.146218	5.86878	0.189458	8.85314	0.211628	8.57288	0.143391
16	5.05334	0.118041	5.65795	0.197179	8.40395	0.238389	7.75724	0.120938
20	4.70289	0.113354	5.58282	0.216535	8.28625	0.269473	7.19167	0.104886
24	4.2849	0.110728	5.33104	0.222344	8.09143	0.300596	6.78848	0.0990871
28	3.97967	0.11079	5.24504	0.238277	7.76289	0.344762	6.32929	0.111119
32	3.7526	0.116343	5.03879	0.261706	7.52726	0.418101	6.0652	0.130817
36	3.51673	0.123665	4.98227	0.294135	7.73476	0.711486	5.79322	0.165437
40	3.37626	0.138407	4.7565	0.322799	8.67092	1.66551	5.60115	0.228552
mean velocity
	Stress Fibers	Stress Fibers ^ Adhesions	Adhesions	Cortical
timescale (s)	mean velocity (nm/s)	mean velocity (nm/s)	mean velocity (nm/s)	mean velocity (nm/s)
4	11.785	10.3047	11.725	13.477
8	7.31234	6.81383	9.29802	9.84145
12	5.91308	5.84174	8.39327	8.27448
16	5.12242	5.48619	7.86336	7.3648
20	4.72281	5.2719	7.66057	6.74673
24	4.30185	5.03235	7.39979	6.3478
28	3.9765	4.90939	7.07793	5.90604
32	3.74302	4.68173	6.85931	5.63959
36	3.51421	4.62694	7.08399	5.39192
40	3.36958	4.40595	8.03009	5.24039

## Sheet: Figure4
Figure 4C
displacement (nm)	10 s raw pdf	10 s fit pdf	20 s raw pdf	20 s fit pdf	30 s raw pdf	30 s fit pdf	40 s raw pdf	40 s fit pdf
12.5	0.00269711	0.00166065	0.00173787	0.000912327	0.00112811	0.000519314	0.000916249	0.000354766
37.5	0.00664713	0.00454765	0.00386784	0.00260577	0.0030483	0.00151413	0.00194703	0.00104309
62.5	0.00741405	0.00633681	0.00512163	0.00394551	0.00415242	0.00238866	0.00355047	0.00167338
87.5	0.00617148	0.00682193	0.0055089	0.0047974	0.0040204	0.0030875	0.0034073	0.00221784
112.5	0.00475829	0.00622757	0.00483602	0.00512316	0.00432043	0.00357466	0.0033214	0.0026547
137.5	0.00357604	0.00501275	0.00412925	0.00497348	0.00364836	0.0038354	0.00355047	0.00296901
162.5	0.0025196	0.00364143	0.00329662	0.00446588	0.00336034	0.00387825	0.00294918	0.00315501
187.5	0.00179578	0.00242915	0.00246884	0.00374788	0.00292829	0.00373171	0.00243379	0.00321629
212.5	0.00124257	0.00150945	0.00213966	0.00296018	0.00253225	0.00343775	0.00220472	0.00316437
237.5	0.000875485	0.000883745	0.00174755	0.00221165	0.0019562	0.00304452	0.00217609	0.00301674
262.5	0.000673847	0.000491398	0.00120053	0.00156937	0.00168017	0.00259962	0.00254832	0.00279467
287.5	0.000413615	0.000260544	0.00090524	0.0010612	0.00105611	0.00214483	0.0015748	0.00252091
312.5	0.000318828	0.000131779	0.000629311	0.000685792	0.00120012	0.00171275	0.00168933	0.00221765
337.5	0.00026885	6.34479e-05	0.000484086	0.000424632	0.0010441	0.00132557	0.00140301	0.00190486
362.5	0.00017751	2.8988e-05	0.000440518	0.000252476	0.000732073	0.000995417	0.00100215	0.00159913
387.5	0.000113744	1.25279e-05	0.000329178	0.000144422	0.000588059	0.000725952	0.000887616	0.00131309
412.5	9.13399e-05	5.10858e-06	0.000319497	7.96007e-05	0.000408041	0.000514599	0.000629921	0.0010553
437.5	7.75528e-05	1.96213e-06	0.000198475	4.23222e-05	0.000384038	0.000354817	0.000572656	0.000830549
462.5	3.79147e-05	7.09101e-07	0.000174271	2.17231e-05	0.000528053	0.00023812	0.000429492	0.000640421
487.5	3.96381e-05	2.40994e-07	7.26129e-05	1.07684e-05	0.000240024	0.000155634	0.000629921	0.000484008
512.5	2.92977e-05	7.70074e-08	6.29311e-05	5.15575e-06	0.000216022	9.91206e-05	0.000343593	0.000358658
537.5	1.03404e-05	2.31355e-08	1.93634e-05	2.38383e-06	0.000144014	6.15451e-05	0.000486757	0.000260668
562.5	1.37872e-05	6.53551e-09	4.84086e-05	1.06402e-06	0.000108011	3.7273e-05	0.000286328	0.000185866
587.5	8.61698e-06	1.73615e-09	7.74537e-05	4.58265e-07	0.000108011	2.20267e-05	0.000143164	0.000130055
612.5	5.17019e-06	4.33772e-10	1.93634e-05	1.90355e-07	8.40084e-05	1.27065e-05	0.000200429	8.93258e-05
637.5	8.61698e-06	1.01943e-10	3.3886e-05	7.62222e-08	8.40084e-05	7.15776e-06	0.000114531	6.02342e-05
662.5	3.44679e-06	2.25386e-11	1.45226e-05	2.94086e-08	7.20072e-05	3.93854e-06	8.58984e-05	3.98855e-05
687.5	1.7234e-06	4.68833e-12	1.93634e-05	1.09288e-08	9.60096e-05	2.11747e-06	8.58984e-05	2.59405e-05
712.5	3.44679e-06	9.17647e-13	4.84086e-06	3.91061e-09	3.60036e-05	1.11256e-06	0.000114531	1.65733e-05
737.5	3.44679e-06	1.69019e-13	1.93634e-05	1.34703e-09	0	5.71387e-07	0	1.04036e-05
762.5	0	2.92979e-14	4.84086e-06	4.46571e-10	1.20012e-05	2.86884e-07	8.58984e-05	6.4176e-06
787.5	0	4.77975e-15	1.45226e-05	1.42471e-10	1.20012e-05	1.4083e-07	8.58984e-05	3.8908e-06
812.5	1.7234e-06	7.33961e-16	4.84086e-06	4.37369e-11	0	6.75967e-08	5.72656e-05	2.31871e-06
837.5	0	1.06087e-16	0	1.2919e-11	1.20012e-05	3.17261e-08	0	1.35847e-06
862.5	0	1.44345e-17	1.45226e-05	3.67165e-12	0	1.45603e-08	5.72656e-05	7.8252e-07
887.5	0	1.84888e-18	0	1.00401e-12	0	6.53396e-09	0	4.43209e-07
Figure 4D
displacement (nm)	10 s raw pdf	10 s fit pdf	20 s raw pdf	20 s fit pdf	30 s raw pdf	30 s fit pdf	40 s raw pdf	40 s fit pdf
12.5	0.00269711	0.00307529	0.00173787	0.00191653	0.00112811	0.0014644	0.000916249	0.000937136
37.5	0.00664713	0.00705028	0.00386784	0.00458258	0.0030483	0.00359145	0.00194703	0.00238961
62.5	0.00741405	0.00735705	0.00512163	0.00522084	0.00415242	0.00429617	0.00355047	0.00307151
87.5	0.00617148	0.00598622	0.0055089	0.00480449	0.0040204	0.00420114	0.0034073	0.00327238
112.5	0.00475829	0.00460194	0.00483602	0.00420698	0.00432043	0.00389628	0.0033214	0.00328738
137.5	0.00357604	0.00349783	0.00412925	0.00362664	0.00364836	0.00353527	0.00355047	0.0032031
162.5	0.0025196	0.0025916	0.00329662	0.00306314	0.00336034	0.00313627	0.00294918	0.00303882
187.5	0.00179578	0.00186264	0.00246884	0.00253809	0.00292829	0.002728	0.00243379	0.00281931
212.5	0.00124257	0.00131	0.00213966	0.00207627	0.00253225	0.00233912	0.00220472	0.00256987
237.5	0.000875485	0.000911486	0.00174755	0.00168538	0.0019562	0.00198484	0.00217609	0.00230887
262.5	0.000673847	0.000632174	0.00120053	0.00136062	0.00168017	0.00166978	0.00254832	0.00204837
287.5	0.000413615	0.000438406	0.00090524	0.0010929	0.00105611	0.00139359	0.0015748	0.00179649
312.5	0.000318828	0.000303992	0.000629311	0.000873164	0.00120012	0.00115409	0.00168933	0.00155888
337.5	0.00026885	0.000210487	0.000484086	0.000693656	0.0010441	0.000948568	0.00140301	0.00133938
362.5	0.00017751	0.000145345	0.000440518	0.000547886	0.000732073	0.000774034	0.00100215	0.00114029
387.5	0.000113744	0.000100003	0.000329178	0.000430317	0.000588059	0.00062732	0.000887616	0.000962611
412.5	9.13399e-05	6.8534e-05	0.000319497	0.000336161	0.000408041	0.000505177	0.000629921	0.000806281
437.5	7.75528e-05	4.67789e-05	0.000198475	0.000261276	0.000384038	0.000404397	0.000572656	0.000670463
462.5	3.79147e-05	3.18043e-05	0.000174271	0.000202104	0.000528053	0.000321926	0.000429492	0.000553787
487.5	3.96381e-05	2.15418e-05	7.26129e-05	0.000155632	0.000240024	0.000254945	0.000629921	0.00045456
512.5	2.92977e-05	1.45384e-05	6.29311e-05	0.000119342	0.000216022	0.00020092	0.000343593	0.000370938
537.5	1.03404e-05	9.77847e-06	1.93634e-05	9.11515e-05	0.000144014	0.000157621	0.000486757	0.000301048
562.5	1.37872e-05	6.55572e-06	4.84086e-05	6.936e-05	0.000108011	0.000123124	0.000286328	0.000243075
587.5	8.61698e-06	4.38165e-06	7.74537e-05	5.25921e-05	0.000108011	9.57881e-05	0.000143164	0.000195321
612.5	5.17019e-06	2.92004e-06	1.93634e-05	3.97448e-05	8.40084e-05	7.4237e-05	0.000200429	0.000156235
637.5	8.61698e-06	1.9406e-06	3.3886e-05	2.99409e-05	8.40084e-05	5.73268e-05	0.000114531	0.000124433
662.5	3.44679e-06	1.28629e-06	1.45226e-05	2.24876e-05	7.20072e-05	4.4117e-05	8.58984e-05	9.87019e-05
687.5	1.7234e-06	8.50456e-07	1.93634e-05	1.68415e-05	9.60096e-05	3.38407e-05	8.58984e-05	7.79892e-05
712.5	3.44679e-06	5.60949e-07	4.84086e-06	1.25787e-05	3.60036e-05	2.58778e-05	0.000114531	6.1397e-05
737.5	3.44679e-06	3.69149e-07	1.93634e-05	9.37053e-06	0	1.97302e-05	0	4.81658e-05
762.5	0	2.42397e-07	4.84086e-06	6.96325e-06	1.20012e-05	1.50006e-05	8.58984e-05	3.76597e-05
787.5	0	1.58834e-07	1.45226e-05	5.16203e-06	1.20012e-05	1.13738e-05	8.58984e-05	2.93505e-05
812.5	1.7234e-06	1.03866e-07	4.84086e-06	3.81779e-06	0	8.60093e-06	5.72656e-05	2.28026e-05
837.5	0	6.77862e-08	0	2.81686e-06	1.20012e-05	6.4864e-06	0	1.76584e-05
862.5	0	4.41479e-08	1.45226e-05	2.07286e-06	0	4.87698e-06	5.72656e-05	1.3626e-05
887.5	0	2.86841e-08	0	1.52017e-06	0	3.65275e-06	0	1.04669e-05
Figure 4E
displacement (nm)	10 s raw pdf	10 s fit pdf	20 s raw pdf	20 s fit pdf	30 s raw pdf	30 s fit pdf	40 s raw pdf	40 s fit pdf
12.5	0.00269711	0.00277	0.00173787	0.00174109	0.00112811	0.001232	0.000916249	0.000876
37.5	0.00664713	0.006678	0.00386784	0.00447927	0.0030483	0.00318867	0.00194703	0.002536
62.5	0.00741405	0.00738225	0.00512163	0.00546873	0.00415242	0.004118	0.00355047	0.00348
87.5	0.00617148	0.00641825	0.0055089	0.00519782	0.0040204	0.00417267	0.0034073	0.003496
112.5	0.00475829	0.0048655	0.00483602	0.00457964	0.00432043	0.003928	0.0033214	0.003368
137.5	0.00357604	0.003532	0.00412925	0.00384	0.00364836	0.00370733	0.00355047	0.003368
162.5	0.0025196	0.002492	0.00329662	0.00311091	0.00336034	0.00309267	0.00294918	0.0029
187.5	0.00179578	0.0017035	0.00246884	0.00249891	0.00292829	0.00277667	0.00243379	0.002636
212.5	0.00124257	0.00121125	0.00213966	0.00196873	0.00253225	0.002358	0.00220472	0.00228
237.5	0.000875485	0.00083425	0.00174755	0.00162145	0.0019562	0.00198	0.00217609	0.002204
262.5	0.000673847	0.00060875	0.00120053	0.00123673	0.00168017	0.00169133	0.00254832	0.001888
287.5	0.000413615	0.000445	0.00090524	0.000964727	0.00105611	0.00142733	0.0015748	0.001772
312.5	0.000318828	0.00031575	0.000629311	0.000761818	0.00120012	0.001218	0.00168933	0.001372
337.5	0.00026885	0.0002185	0.000484086	0.000588364	0.0010441	0.000964	0.00140301	0.001232
362.5	0.00017751	0.00015375	0.000440518	0.000460364	0.000732073	0.000806667	0.00100215	0.001064
387.5	0.000113744	0.000105	0.000329178	0.000339636	0.000588059	0.000701333	0.000887616	0.000932
412.5	9.13399e-05	7.7e-05	0.000319497	0.000286182	0.000408041	0.000533333	0.000629921	0.00082
437.5	7.75528e-05	5.1e-05	0.000198475	0.000216727	0.000384038	0.000432667	0.000572656	0.000668
462.5	3.79147e-05	3.925e-05	0.000174271	0.000168727	0.000528053	0.000366667	0.000429492	0.00052
487.5	3.96381e-05	2.6e-05	7.26129e-05	0.000126182	0.000240024	0.000274667	0.000629921	0.000488
512.5	2.92977e-05	2.3e-05	6.29311e-05	8.94545e-05	0.000216022	0.000222667	0.000343593	0.000436
537.5	1.03404e-05	1.3e-05	1.93634e-05	6.36364e-05	0.000144014	0.000174667	0.000486757	0.000316
562.5	1.37872e-05	1e-05	4.84086e-05	4.83636e-05	0.000108011	0.00017	0.000286328	0.00026
587.5	8.61698e-06	7e-06	7.74537e-05	3.70909e-05	0.000108011	0.000118	0.000143164	0.000232
612.5	5.17019e-06	5.25e-06	1.93634e-05	2.87273e-05	8.40084e-05	8.13333e-05	0.000200429	0.00022
637.5	8.61698e-06	4.25e-06	3.3886e-05	2e-05	8.40084e-05	6.66667e-05	0.000114531	0.000112
662.5	3.44679e-06	1.75e-06	1.45226e-05	1.38182e-05	7.20072e-05	6.2e-05	8.58984e-05	0.000116
687.5	1.7234e-06	2.25e-06	1.93634e-05	1.23636e-05	9.60096e-05	3.66667e-05	8.58984e-05	8.4e-05
712.5	3.44679e-06	7.5e-07	4.84086e-06	8.36364e-06	3.60036e-05	3.2e-05	0.000114531	6.4e-05
737.5	3.44679e-06	1.5e-06	1.93634e-05	4.36364e-06	0	2.2e-05	0	4.8e-05
762.5	0	7.5e-07	4.84086e-06	2.90909e-06	1.20012e-05	9.33333e-06	8.58984e-05	5.2e-05
787.5	0	1.25e-06	1.45226e-05	2.90909e-06	1.20012e-05	9.33333e-06	8.58984e-05	4.8e-05
812.5	1.7234e-06	2.5e-07	4.84086e-06	5.09091e-06	0	5.33333e-06	5.72656e-05	2.8e-05
837.5	0	5e-07	0	1.09091e-06	1.20012e-05	8e-06	0	8e-06
862.5	0	5e-07	1.45226e-05	1.81818e-06	0	2.66667e-06	5.72656e-05	1.2e-05
887.5	0	0	0	7.27273e-07	0	3.33333e-06	0	1.2e-05
Figure 4F
	average time between jumps (s)								average jump distance (nm)
timescale (s)	stress fibers	stress fibers error	SFs^adhesions	SFs^adhesions error	adhesions	adhesions error	cortical	cortical error	stress fibers	stress fibers error	SFs^adhesions	SFs^adhesions error	adhesions	adhesions error	cortical	cortical error
4	3.55449	1.57529	6.94174	6.61089	9.7164	3.72233	4.17617	0.528808	18.8613	5.62508	22.3677	8.84833	40.9554	6.24116	37.7069	3.14243
8	13.3522	2.12843	7.11607	1.63266	5.14319	0.62073	4.32703	0.303197	51.5403	4.63312	32.8447	4.25002	36.6444	2.92045	37.3997	2.19976
12	10.7629	1.13253	7.4331	1.1616	5.17178	0.497154	5.63157	0.327176	47.8438	3.45115	38.7949	3.8868	38.9134	2.75527	42.5309	2.21756
16	11.1371	0.925076	8.03508	1.35276	5.6699	0.528854	6.24313	0.313483	48.7532	3.09246	39.9865	4.06694	41.4126	2.99017	41.68	1.89646
20	12.8412	1.03056	7.66292	1.20138	5.9255	0.559141	7.42673	0.348682	53.3258	3.34828	38.2133	3.9398	44.1289	3.29732	47.8704	2.19249
24	15.3244	1.31182	10.4917	2.33726	6.60517	0.701042	8.30562	0.367751	56.646	3.64637	45.7719	5.86062	48.0226	4.03074	48.3565	2.078
28	17.318	1.4977	11.1654	2.48734	7.42095	0.91741	9.33395	0.406572	58.8845	3.87014	48.5545	6.56896	51.3287	5.10504	51.134	2.18297
32	21.332	1.95704	10.9322	2.13757	8.16527	1.19345	10.3065	0.478749	66.0374	4.44386	48.8858	6.21569	54.482	6.54487	54.3315	2.5165
36	24.0042	2.41761	13.2541	3.25505	9.33517	1.62976	11.6366	0.603292	68.2935	4.9296	56.3386	9.07299	61.6879	8.93501	58.1491	2.9634
40	28.399	2.9537	13.7673	3.81086	11.4838	2.30616	13.3131	0.814788	72.6643	5.47561	55.7089	10.1572	76.3612	13.2402	63.6209	3.96001
Figure 4G
Population	avg time between jumps (s)	avg time between jumps SEM (s)	avg jump distance (nm)	avg jump distance SEM (nm)	reversal probability	reversal probability SEM
stress fibers	21.6191	6.1133	72.7129	9.2258	0.195491	0.0423543
stress fibers ^ adhesions	11.6101	3.47701	51.0968	4.06244	0.110677	0.0584452
adhesions	6.72363	1.18739	48.9158	4.47816	0.0914455	0.0521317
cortical	6.119	1.44063	51.0468	4.13055	0.296646	0.0336642

## Sheet: SuppFig1
Supplementary Figure 1a
displacement bin left (nm)	displacement bin right (nm)	displacement bin center (nm)	pdf (2 s)	pdf (10 s)	pdf (20 s)	pdf (30 s)	pdf (40 s)
0	5.55556	2.77778	0.00152118	0.00159095	0.00155811	0.00145957	0.00128767
5.55556	11.1111	8.33333	0.00438538	0.00489376	0.00430979	0.00405325	0.00325136
11.1111	16.6667	13.8889	0.0068217	0.00709245	0.00686745	0.00656805	0.00515068
16.6667	22.2222	19.4444	0.00864894	0.00938978	0.00895473	0.00845168	0.0073719
22.2222	27.7778	25	0.00992496	0.0108344	0.010748	0.0100888	0.00904587
27.7778	33.3333	30.5556	0.0108599	0.0117444	0.0120357	0.0109961	0.00991505
33.3333	38.8889	36.1111	0.0107427	0.012454	0.0125825	0.0111736	0.0108164
38.8889	44.4444	41.6667	0.0110685	0.0119321	0.0123767	0.0114892	0.011251
44.4444	50	47.2222	0.0107868	0.0115948	0.0119592	0.0120907	0.0113154
50	55.5556	52.7778	0.0103544	0.0112035	0.0115829	0.0113215	0.0111383
55.5556	61.1111	58.3333	0.00956408	0.00992116	0.010066	0.0108284	0.0105267
61.1111	66.6667	63.8889	0.00916514	0.0094916	0.0103541	0.00975345	0.0105911
66.6667	72.2222	69.4444	0.00830329	0.00819975	0.00913112	0.00916174	0.0097058
72.2222	77.7778	75	0.00758457	0.0075061	0.00791991	0.0081854	0.00820889
77.7778	83.3333	80.5556	0.0068415	0.00661199	0.00675573	0.00741617	0.00787088
83.3333	88.8889	86.1111	0.00632378	0.00603288	0.00590318	0.00648915	0.00658321
88.8889	94.4444	91.6667	0.0056279	0.00512922	0.00512707	0.00547337	0.00616471
94.4444	100	97.2222	0.00512389	0.00476648	0.00429803	0.00505917	0.00521506
100	105.556	102.778	0.00462901	0.00379282	0.00396289	0.0041716	0.00453903
105.556	111.111	108.333	0.00411129	0.0033219	0.00340432	0.00362919	0.00397568
111.111	116.667	113.889	0.00362251	0.00306099	0.00294571	0.00304734	0.00338013
116.667	122.222	119.444	0.00331187	0.0026187	0.00243418	0.0025641	0.00333184
122.222	127.778	125	0.00283831	0.00227506	0.0021696	0.00218935	0.00257534
127.778	133.333	130.556	0.00241653	0.00205232	0.00172862	0.00175542	0.00197979
133.333	138.889	136.111	0.00222619	0.00159731	0.00162279	0.0016075	0.0019315
138.889	144.444	141.667	0.00187292	0.00136185	0.0013288	0.00122288	0.00144863
144.444	150	147.222	0.00170543	0.00121867	0.00111714	0.0014497	0.00160959
150	155.556	152.778	0.00141763	0.0010023	0.000793754	0.00121302	0.00130376
155.556	161.111	158.333	0.00123034	0.000903659	0.000811393	0.000877712	0.0011589
161.111	166.667	163.889	0.0010263	0.000868658	0.000605605	0.000779093	0.000820889
166.667	172.222	169.444	0.000919711	0.00063638	0.000452734	0.000749507	0.000756505
172.222	177.778	175	0.000776577	0.000604561	0.000558568	0.000414201	0.00065993
177.778	183.333	180.556	0.00064258	0.000540923	0.000364539	0.000424063	0.000531163
183.333	188.889	186.111	0.000549695	0.000445466	0.000393937	0.000433925	0.000643834
188.889	194.444	191.667	0.000478128	0.00038501	0.000293983	0.000374753	0.000338013
194.444	200	197.222	0.000423311	0.000308644	0.000241066	0.000216963	0.000305821
Supplementary Figure 1b
acquisition time (s)	average displacement from t0 (nm)	linear fit (nm)
2	0	0.0597
4	4.08693	1.0129
6	5.1092	1.9661
8	7.51231	2.9193
10	8.59702	3.8725
12	9.25353	4.8257
14	12.4263	5.7789
16	12.5714	6.7321
18	15.7032	7.6853
20	13.889	8.6385
22	14.1972	9.5917
24	13.1422	10.5449
26	12.7759	11.4981
28	13.9449	12.4513
30	14.4872	13.4045
32	14.9591	14.3577
34	14.3649	15.3109
36	18.0083	16.2641
38	16.9835	17.2173
40	17.4854	18.1705
42	17.3222	19.1237
44	19.1041	20.0769
46	16.7052	21.0301
48	19.2828	21.9833
50	21.067	22.9365
52	20.0977	23.8897
54	22.3564	24.8429
56	21.9217	25.7961
58	23.6439	26.7493
60	23.0764	27.7025
62	23.5064	28.6557
64	30.5106	29.6089
66	24.8249	30.5621
68	29.9258	31.5153
70	30.1989	32.4685
72	29.3866	33.4217
74	28.8282	34.3749
76	31.4297	35.3281
78	35.4103	36.2813
80	33.1531	37.2345
82	31.7736	38.1877
84	30.8105	39.1409
86	31.9374	40.0941
88	32.6523	41.0473
90	44.6755	42.0005
92	29.416	42.9537
94	32.9375	43.9069
96	37.8891	44.8601
98	31.7437	45.8133
100	32.4187	46.7665
102	30.2993	47.7197
104	32.6757	48.6729
106	47.2838	49.6261
108	55.5814	50.5793
110	43.3799	51.5325
112	70.5047	52.4857
114	83.2879	53.4389
116	138.569	54.3921

## Sheet: SuppFig2
Supplementary Figure 2
	cortical
displacement (nm)	20 s data	20 s fit	40 s data	40 s fit
12.5	0.000930909	0.00151437	0.000902256	0.000984455
37.5	0.00243782	0.00374982	0.00252632	0.00247063
62.5	0.00370618	0.00449992	0.00258647	0.00304781
87.5	0.00386327	0.00430733	0.00186466	0.00303609
112.5	0.00400873	0.00382791	0.00186466	0.00282831
137.5	0.00407855	0.00331773	0.00258647	0.00258017
162.5	0.00347927	0.00283175	0.00198496	0.00232767
187.5	0.00310109	0.0023926	0.00144361	0.00208752
212.5	0.00240873	0.00201423	0.00204511	0.00187103
237.5	0.00214109	0.0016981	0.00210526	0.00168163
262.5	0.00168145	0.00143701	0.00210526	0.00151721
287.5	0.00137309	0.00122102	0.00156391	0.00137364
312.5	0.00124509	0.00104098	0.00210526	0.00124695
337.5	0.000802909	0.00088967	0.00198496	0.00113403
362.5	0.000808727	0.000761647	0.00156391	0.00103264
387.5	0.000599273	0.000652818	0.000781955	0.000941127
412.5	0.000616727	0.00056001	0.000721805	0.000858262
437.5	0.000424727	0.000480696	0.00144361	0.000783055
462.5	0.000424727	0.000412811	0.00138346	0.000714692
487.5	0.000337455	0.000354645	0.000541353	0.00065248
512.5	0.000232727	0.000304766	0.000421053	0.000595815
537.5	0.000238545	0.000261966	0.000721805	0.000544171
562.5	0.000133818	0.000225222	0.000481203	0.000497077
587.5	0.000215273	0.000193664	0.000360902	0.000454116
612.5	0.000139636	0.000166552	0.000180451	0.000414912
637.5	0.000116364	0.000143253	0.000421053	0.000379126
662.5	6.98182e-05	0.000123226	0.000360902	0.000346453
687.5	3.49091e-05	0.000106009	0.000240602	0.000316616
712.5	4.07273e-05	9.12038e-05	0.000300752	0.000289365
737.5	4.07273e-05	7.84711e-05	0.000360902	0.000264466
762.5	5.23636e-05	6.75178e-05	0.000240602	0.000241705
787.5	2.32727e-05	5.809e-05	0	0.000220869
812.5	3.49091e-05	4.99656e-05	6.01504e-05	0.000201734
837.5	0	4.29466e-05	0	0.000184048
862.5	2.32727e-05	3.68522e-05	0	0.000167507
887.5	1.74545e-05	3.15096e-05	6.01504e-05	0.000151718

## Sheet: SuppFig3
Supplementary Figure 3
Stress fibers									Stress fibers ^ adhesion									adhesions									cortical
displacement (nm)	10 s data	10 s fit	20 s data	20 s fit	30 s data	30 s fit	40 s data	40 s fit	displacement (nm)	10 s data	10 s fit	20 s data	20 s fit	30 s data	30 s fit	40 s data	40 s fit	displacement (nm)	10 s data	10 s fit	20 s data	20 s fit	30 s data	30 s fit	40 s data	40 s fit	displacement (nm)	10 s data	10 s fit	20 s data	20 s fit	30 s data	30 s fit	40 s data	40 s fit
12.5	0.00269711	0.00217765	0.00173787	0.00151078	0.00112811	0.001192	0.000916249	0.00099202	12.5	0.00257226	0.00225549	0.00115523	0.00149828	0.000872727	0.00113669	0.000699301	0.000967908	12.5	0.00162819	0.00161951	0.000626223	0.000993689	0.000319489	0.000669302	0	0.00045659	12.5	0.00163928	0.00161474	0.000930909	0.00109021	0.000881764	0.000863729	0.000902256	0.000681522
37.5	0.00664713	0.00542035	0.00386784	0.00382036	0.0030483	0.00303097	0.00194703	0.00252957	37.5	0.00656057	0.00560163	0.0033213	0.00378966	0.00227879	0.00289273	0.0013986	0.00246884	37.5	0.00423986	0.00408638	0.00176125	0.00253377	0.000894569	0.00171431	0.000384615	0.00117185	37.5	0.00434049	0.00407475	0.00243782	0.0027763	0.00210421	0.00220582	0.00252632	0.00174366
62.5	0.00741405	0.0065324	0.00512163	0.00477006	0.00415242	0.00383195	0.00355047	0.00321843	62.5	0.00760637	0.00671753	0.00453069	0.0047343	0.00305455	0.00366403	0.00265734	0.00314332	62.5	0.00546373	0.00507719	0.00303327	0.00322362	0.00146965	0.00220324	0.000961538	0.001513	62.5	0.00543592	0.00506387	0.00370618	0.00352185	0.00262525	0.00281627	0.00258647	0.00223539
87.5	0.00617148	0.00619423	0.0055089	0.00479481	0.0040204	0.00393268	0.0034073	0.00333826	87.5	0.00647613	0.00631851	0.00546931	0.00476316	0.00475152	0.0037721	0.00391608	0.00326411	87.5	0.00574238	0.0050621	0.00311155	0.00334337	0.00198083	0.00232391	0.000961538	0.00160818	87.5	0.00558799	0.00505068	0.00386327	0.00363485	0.00268537	0.00293815	0.00186466	0.00234826
112.5	0.00475829	0.00530927	0.00483602	0.00445469	0.00432043	0.00376175	0.0033214	0.00324126	112.5	0.00520948	0.00535668	0.00523466	0.00443088	0.00407273	0.00362404	0.00405594	0.00317442	112.5	0.0051523	0.00464979	0.00385519	0.00324586	0.00210863	0.00230995	0.00134615	0.00161602	112.5	0.00486758	0.00464169	0.00400873	0.00350457	0.00306613	0.00287627	0.00186466	0.00232133
137.5	0.00357604	0.00429268	0.00412925	0.00398624	0.00364836	0.00349443	0.00355047	0.00306956	137.5	0.00341669	0.00427298	0.00429603	0.00397134	0.00397576	0.00338564	0.0034965	0.00301259	137.5	0.00408687	0.00410081	0.00363992	0.00307346	0.00255591	0.00225415	0.00134615	0.00159935	137.5	0.00414846	0.00409635	0.00407855	0.003289	0.00294589	0.00275295	0.00258647	0.00225004
162.5	0.0025196	0.00329537	0.00329662	0.00346171	0.00336034	0.00317824	0.00294918	0.00285941	162.5	0.00269568	0.00322817	0.00308664	0.00345564	0.00387879	0.00310099	0.00321678	0.00281366	162.5	0.00313072	0.00349806	0.0039726	0.00286252	0.0027476	0.00217825	0.00173077	0.00157271	162.5	0.00328887	0.00349707	0.00347927	0.00302959	0.00320641	0.00259847	0.00198496	0.00215737
187.5	0.00179578	0.00240608	0.00246884	0.00292696	0.00292829	0.002841	0.00243379	0.00263068	187.5	0.00156544	0.00231344	0.00292419	0.00292883	0.00315152	0.00279548	0.00293706	0.00259672	187.5	0.00258435	0.00289484	0.00297456	0.00263296	0.00261981	0.00209277	0.00326923	0.0015429	187.5	0.00255944	0.00289682	0.00310109	0.00274979	0.00252505	0.00242881	0.00144361	0.00205493
212.5	0.00124257	0.00167681	0.00213966	0.00241841	0.00253225	0.00250498	0.00220472	0.00239882	212.5	0.00114323	0.0015783	0.00238267	0.00242673	0.00169697	0.00248929	0.00265734	0.00237654	212.5	0.00199973	0.00233262	0.00238748	0.00240029	0.00338658	0.00200517	0.00134615	0.00151455	212.5	0.00184806	0.00233685	0.00240873	0.00246817	0.00298597	0.00225606	0.00204511	0.00195121
237.5	0.000875485	0.00111994	0.00174755	0.00195786	0.0019562	0.00218346	0.00217609	0.0021723	237.5	0.000811952	0.00102948	0.00184116	0.00197085	0.00174545	0.00219425	0.00195804	0.00216108	237.5	0.00145882	0.00183533	0.00221135	0.00217299	0.00198083	0.00191834	0.00230769	0.00148908	237.5	0.00143695	0.00184102	0.00214109	0.00219539	0.00236473	0.00208632	0.00210526	0.00184999
262.5	0.000673847	0.000719293	0.00120053	0.00155483	0.00168017	0.00188261	0.00254832	0.00195432	262.5	0.000552127	0.00064444	0.00108303	0.00157069	0.00193939	0.00191569	0.00167832	0.00195324	262.5	0.00109275	0.00141204	0.00181996	0.00195431	0.00300319	0.00183193	0.00346154	0.00146565	262.5	0.00116373	0.00141843	0.00168145	0.00193608	0.00190381	0.0019213	0.00210526	0.00175159
287.5	0.000413615	0.000445305	0.00090524	0.00121137	0.00105611	0.00160517	0.0015748	0.00174591	287.5	0.00037025	0.000388248	0.00115523	0.00122847	0.00169697	0.00165592	0.00223776	0.00175383	287.5	0.000890589	0.00106262	0.00152642	0.00174528	0.00172524	0.00174451	0.000961538	0.00144259	287.5	0.000890521	0.0010691	0.00137309	0.00169213	0.00180361	0.00176098	0.00156391	0.00165511
312.5	0.000318828	0.000266153	0.000629311	0.000925547	0.00120012	0.00135255	0.00168933	0.00154775	312.5	0.00031179	0.000225551	0.000902527	0.000942557	0.00130909	0.00141627	0.0013986	0.00156339	312.5	0.000682967	0.000782009	0.00146771	0.00154659	0.00127796	0.00165483	0.00211538	0.00141833	312.5	0.000668858	0.000788098	0.00124509	0.00146474	0.00182365	0.00160528	0.00210526	0.00155964
337.5	0.00026885	0.000153734	0.000484086	0.000693191	0.0010441	0.00112567	0.00140301	0.00136073	337.5	0.00020786	0.000126515	0.000776173	0.000709119	0.000727273	0.00119783	0.0013986	0.00138272	337.5	0.000464417	0.000562589	0.00129159	0.00135915	0.00127796	0.0015623	0.00230769	0.0013917	337.5	0.000510342	0.000567992	0.000802909	0.00125501	0.00118236	0.00145452	0.00198496	0.00146477
362.5	0.00017751	8.58769e-05	0.000440518	0.000508727	0.000732073	0.000924922	0.00100215	0.00118592	362.5	0.000129912	6.85717e-05	0.000433213	0.000522926	0.000824242	0.00100137	0.000979021	0.00121284	362.5	0.000376998	0.000395542	0.00101761	0.001184	0.00115016	0.00146694	0.00115385	0.00136192	362.5	0.00036858	0.000400107	0.000808727	0.00106391	0.00116232	0.00130944	0.00156391	0.00137053
387.5	0.000113744	4.64155e-05	0.000329178	0.000365761	0.000588059	0.000750094	0.000887616	0.0010243	387.5	9.74342e-05	3.59299e-05	0.000523466	0.000377898	0.000824242	0.000827236	0.000559441	0.00105478	387.5	0.000245868	0.000271738	0.0011546	0.00102215	0.00146965	0.00136922	0.000961538	0.00132852	387.5	0.000320897	0.000275432	0.000599273	0.000892104	0.000901804	0.00117093	0.000781955	0.00127722
412.5	9.13399e-05	2.42817e-05	0.000319497	0.000257602	0.000408041	0.0006003	0.000629921	0.000876629	412.5	7.79474e-05	1.82036e-05	0.000288809	0.000267593	0.000630303	0.000675183	0.000699301	0.000909344	412.5	0.000152985	0.00018241	0.00072407	0.000874343	0.000894569	0.00126992	0.000769231	0.0012913	412.5	0.000217798	0.000185285	0.000616727	0.000739782	0.000681363	0.00103987	0.000721805	0.00118532
437.5	7.75528e-05	1.22972e-05	0.000198475	0.000177718	0.000384038	0.000474043	0.000572656	0.000743313	437.5	5.84605e-05	8.91719e-06	0.000108303	0.000185665	0.000581818	0.000544409	0.000559441	0.000777068	437.5	0.000163912	0.000119649	0.000547945	0.00074097	0.000702875	0.00116999	0.00115385	0.00125022	437.5	0.000186868	0.000121808	0.000424727	0.000606626	0.000721443	0.000917038	0.00144361	0.00109534
462.5	3.79147e-05	6.02909e-06	0.000174271	0.000120104	0.000528053	0.000369349	0.000429492	0.000624401	462.5	3.89737e-05	4.22231e-06	0.000144404	0.000126228	0.000339394	0.000433622	0.000559441	0.000658145	462.5	0.000120202	7.66981e-05	0.000489237	0.000622075	0.00108626	0.00107048	0.000384615	0.00120538	462.5	0.000108254	7.82653e-05	0.000424727	0.000491857	0.000561122	0.000803013	0.00138346	0.0010078
487.5	3.96381e-05	2.86117e-06	7.26129e-05	7.95179e-05	0.000240024	0.000283931	0.000629921	0.000519603	487.5	1.29912e-05	1.93165e-06	5.41516e-05	8.40963e-05	0.000484848	0.000341163	0.000699301	0.000552452	487.5	0.000103811	4.80547e-05	0.000489237	0.000517353	0.000702875	0.000972443	0.000961538	0.00115704	487.5	0.000110832	4.91565e-05	0.000337455	0.00039431	0.000521042	0.000698172	0.000541353	0.000923193
512.5	2.92977e-05	1.31385e-06	6.29311e-05	5.15811e-05	0.000216022	0.000215346	0.000343593	0.000428332	512.5	2.59825e-05	8.53324e-07	0.000108303	5.49078e-05	0.000193939	0.000265136	0.000559441	0.000459583	512.5	7.10285e-05	2.94332e-05	0.00035225	0.000426205	0.000702875	0.000876918	0.000961538	0.00110553	512.5	6.57259e-05	3.01845e-05	0.000232727	0.000312539	0.000220441	0.000602687	0.000421053	0.00084195
537.5	1.03404e-05	5.83544e-07	1.93634e-05	3.27857e-05	0.000144014	0.000161142	0.000486757	0.000349769	537.5	0	3.63764e-07	7.22022e-05	3.51376e-05	0.000242424	0.000203529	0.00027972	0.000378895	537.5	3.82461e-05	1.76266e-05	0.000117417	0.000347799	0.000830671	0.00078486	0.000384615	0.00105128	537.5	5.41272e-05	1.8124e-05	0.000238545	0.000244925	0.000480962	0.000516535	0.000721805	0.000764443
562.5	1.37872e-05	2.50555e-07	4.84086e-05	2.0422e-05	0.000108011	0.000118968	0.000286328	0.000282922	562.5	0	1.49539e-07	1.80505e-05	2.20414e-05	9.69697e-05	0.000154323	0.00027972	0.000309566	562.5	3.27824e-05	1.0323e-05	0.000234834	0.000281131	0.000958466	0.000697113	0.000384615	0.000994796	562.5	3.60848e-05	1.06432e-05	0.000133818	0.000189767	0.000460922	0.000439519	0.000481203	0.00069097
587.5	8.61698e-06	1.03944e-07	7.74537e-05	1.24677e-05	0.000108011	8.66568e-05	0.000143164	0.00022669	587.5	1.29912e-05	5.92435e-08	3.61011e-05	1.35547e-05	4.84848e-05	0.00011558	0	0.000250646	587.5	2.73187e-05	5.91331e-06	0.000273973	0.00022509	0.000894569	0.000614382	0.000384615	0.000936616	587.5	3.47961e-05	6.11381e-06	0.000215273	0.000145367	0.000300601	0.000371296	0.000360902	0.00062176
612.5	5.17019e-06	4.16418e-08	1.93634e-05	7.46119e-06	8.40084e-05	6.22783e-05	0.000200429	0.000179919	612.5	6.49562e-06	2.2606e-08	0	8.17289e-06	4.84848e-05	8.55049e-05	0.00013986	0.000201113	612.5	5.46373e-06	3.31371e-06	9.78474e-05	0.000178513	0.00121406	0.000537222	0.000961538	0.000877316	612.5	2.57749e-05	3.43597e-06	0.000139636	0.000110095	0.000360721	0.000311403	0.000180451	0.000556968
637.5	8.61698e-06	1.61018e-08	3.3886e-05	4.3774e-06	8.40084e-05	4.4161e-05	0.000114531	0.000141448	637.5	1.94868e-05	8.30386e-09	5.41516e-05	4.83226e-06	0.000145455	6.24819e-05	0.00013986	0.000159915	637.5	1.09275e-05	1.81688e-06	5.87084e-05	0.000140231	0.000127796	0.000466026	0.00173077	0.00081748	637.5	1.80424e-05	1.88952e-06	0.000116364	8.24379e-05	0.000240481	0.000259287	0.000421053	0.00049668
662.5	3.44679e-06	6.00672e-09	1.45226e-05	2.51805e-06	7.20072e-05	3.08973e-05	8.58984e-05	0.000110152	662.5	6.49562e-06	2.93513e-09	0	2.80199e-06	0.000193939	4.51004e-05	0.00013986	0.00012601	662.5	0	9.74829e-07	0.000117417	0.000109115	0.000319489	0.000401028	0.000384615	0.000757691	662.5	1.28874e-05	1.0169e-06	6.98182e-05	6.10309e-05	4.00802e-05	0.000214334	0.000360902	0.000440921
687.5	1.7234e-06	2.16097e-09	1.93634e-05	1.42039e-06	9.60096e-05	2.133e-05	8.58984e-05	8.49704e-05	687.5	0	9.97966e-10	0	1.59359e-06	9.69697e-05	3.21571e-05	0	9.83984e-05	687.5	5.46373e-06	5.11884e-07	9.78474e-05	8.40977e-05	0.000191693	0.000342309	0.000384615	0.000698507	687.5	1.03099e-05	5.35657e-07	3.49091e-05	4.46725e-05	6.01202e-05	0.000175896	0.000240602	0.000389653
712.5	3.44679e-06	7.49492e-10	4.84086e-06	7.85761e-07	3.60036e-05	1.453e-05	0.000114531	6.49261e-05	712.5	0	3.26308e-10	0	8.89049e-07	9.69697e-05	2.26491e-05	0	7.61448e-05	712.5	1.09275e-05	2.63086e-07	1.95695e-05	6.42023e-05	6.38978e-05	0.000289813	0.00134615	0.000640453	712.5	9.0212e-06	2.76195e-07	4.07273e-05	3.23297e-05	8.01603e-05	0.000143308	0.000300752	0.000342788
737.5	3.44679e-06	2.50539e-10	1.93634e-05	4.26345e-07	0	9.7668e-06	0	4.91417e-05	737.5	6.49562e-06	1.02582e-10	0	4.86587e-07	0	1.57583e-05	0	5.83931e-05	737.5	0	1.32354e-07	9.78474e-05	4.85493e-05	6.38978e-05	0.00024336	0.00115385	0.000584004	737.5	5.15497e-06	1.39412e-07	4.07273e-05	2.31335e-05	8.01603e-05	0.000115913	0.000360902	0.000300192
762.5	0	8.07017e-11	4.84086e-06	2.26912e-07	1.20012e-05	6.4784e-06	8.58984e-05	3.68435e-05	762.5	0	3.10016e-11	0	2.61288e-07	0	1.08309e-05	0.00013986	4.43765e-05	762.5	0	6.51802e-08	3.91389e-05	3.63649e-05	0	0.000202672	0.000576923	0.000529573	762.5	1.03099e-05	6.88906e-08	5.23636e-05	1.63668e-05	6.01202e-05	9.30771e-05	0.000240602	0.000261691
787.5	0	2.50448e-11	1.45226e-05	1.18471e-07	1.20012e-05	4.24058e-06	8.58984e-05	2.73622e-05	787.5	6.49562e-06	9.00556e-12	0	1.37669e-07	0	7.35395e-06	0	3.34202e-05	787.5	5.46373e-06	3.14224e-08	0.000117417	2.69804e-05	0.000127796	0.000167386	0	0.000477491	787.5	5.15497e-06	3.3328e-08	2.32727e-05	1.14492e-05	0.00012024	7.41971e-05	0	0.000227073
812.5	1.7234e-06	7.48728e-12	4.84086e-06	6.06814e-08	0	2.73927e-06	5.72656e-05	2.01284e-05	812.5	0	2.5143e-12	0	7.11779e-08	0	4.93272e-06	0.00027972	2.49413e-05	812.5	5.46373e-06	1.48289e-08	5.87084e-05	1.98275e-05	0.000127796	0.000137081	0.000384615	0.000427987	812.5	2.57749e-06	1.57852e-08	3.49091e-05	7.91907e-06	0.000160321	5.87133e-05	6.01504e-05	0.000196091
837.5	0	2.15607e-12	0	3.04936e-08	1.20012e-05	1.74624e-06	0	1.46656e-05	837.5	0	6.74652e-13	0	3.61132e-08	0	3.26857e-06	0.00013986	1.84433e-05	837.5	0	6.8504e-09	5.87084e-05	1.44314e-05	0.000319489	0.000111291	0.000192308	0.000381161	837.5	2.57749e-06	7.31934e-09	0	5.41565e-06	0.0001002	4.61121e-05	0	0.000168461
862.5	0	5.98005e-13	1.45226e-05	1.50344e-08	0	1.09855e-06	5.72656e-05	1.05811e-05	862.5	0	1.73972e-13	0	1.79811e-08	0	2.13947e-06	0	1.35102e-05	862.5	0	3.09771e-09	3.91389e-05	1.0401e-05	0.000383387	8.95264e-05	0	0.000336966	862.5	1.28874e-06	3.32247e-09	2.32727e-05	3.66148e-06	0.000200401	3.59286e-05	0	0.00014386
887.5	0	1.59745e-13	0	7.27263e-09	0	6.81908e-07	0	7.55536e-06	887.5	0	4.31124e-14	0	8.78627e-09	0	1.38304e-06	0	9.79744e-06	887.5	0	1.37107e-09	1.95695e-05	7.41877e-06	0.000127796	7.12789e-05	0.000192308	0.000295155	887.5	1.28874e-06	1.47636e-09	1.74545e-05	2.44655e-06	6.01202e-05	2.77456e-05	6.01504e-05	0.000121919

## Sheet: SuppFig4
Supplementary Figure 4
	Stress fibers					cortical
displacement (nm)	20 s data	20 s fit	40 s data	40 s fit	displacement (nm)	20 s data	20 s fit	40 s data	40 s fit
12.5	0.00173787	0.000876687	0.000916249	0.000372357	12.5	0.000930909	0.000466134	0.000902256	0.000177577
37.5	0.00386784	0.00250884	0.00194703	0.00109384	37.5	0.00243782	0.0013628	0.00252632	0.000526812
62.5	0.00512163	0.00381343	0.00355047	0.00175169	62.5	0.00370618	0.00216169	0.00258647	0.000860374
87.5	0.0055089	0.00466345	0.0034073	0.00231548	87.5	0.00386327	0.002817	0.00186466	0.00117119
112.5	0.00483602	0.00501779	0.0033214	0.00276182	112.5	0.00400873	0.00329699	0.00186466	0.00145262
137.5	0.00412925	0.00491657	0.00355047	0.00307527	137.5	0.00407855	0.00358551	0.00258647	0.00169834
162.5	0.00329662	0.00446323	0.00294918	0.00325077	162.5	0.00347927	0.00368449	0.00198496	0.00190337
187.5	0.00246884	0.00379253	0.00243379	0.00329365	187.5	0.00310109	0.0036123	0.00144361	0.0020645
212.5	0.00213966	0.00303713	0.00220472	0.00321789	212.5	0.00240873	0.0033994	0.00204511	0.00218024
237.5	0.00174755	0.00230353	0.00217609	0.00304378	237.5	0.00214109	0.00308318	0.00210526	0.00225071
262.5	0.00120053	0.00166108	0.00254832	0.00279529	262.5	0.00168145	0.00270283	0.00210526	0.00227759
287.5	0.00090524	0.00114242	0.0015748	0.00249752	287.5	0.00137309	0.00229501	0.00156391	0.00226386
312.5	0.000629311	0.000751424	0.00168933	0.00217439	312.5	0.00124509	0.00189061	0.00210526	0.00221361
337.5	0.000484086	0.000473812	0.00140301	0.00184689	337.5	0.000802909	0.00151297	0.00198496	0.00213177
362.5	0.000440518	0.000287014	0.00100215	0.00153193	362.5	0.000808727	0.00117739	0.00156391	0.00202379
387.5	0.000329178	0.000167329	0.000887616	0.00124187	387.5	0.000599273	0.00089177	0.000781955	0.00189539
412.5	0.000319497	9.40317e-05	0.000629921	0.000984555	412.5	0.000616727	0.00065789	0.000721805	0.00175226
437.5	0.000198475	5.09968e-05	0.000572656	0.000763782	437.5	0.000424727	0.000473043	0.00144361	0.00159985
462.5	0.000174271	2.67156e-05	0.000429492	0.000580061	462.5	0.000424727	0.0003317	0.00138346	0.00144319
487.5	7.26129e-05	1.35265e-05	0.000629921	0.000431453	487.5	0.000337455	0.00022694	0.000541353	0.00128671
512.5	6.29311e-05	6.62107e-06	0.000343593	0.00031442	512.5	0.000232727	0.000151566	0.000421053	0.00113417
537.5	1.93634e-05	3.13325e-06	0.000486757	0.000224567	537.5	0.000238545	9.88562e-05	0.000721805	0.000988613
562.5	4.84086e-05	1.43321e-06	0.000286328	0.000157244	562.5	0.000133818	6.29928e-05	0.000481203	0.000852363
587.5	7.74537e-05	6.33471e-07	0.000143164	0.000107972	587.5	0.000215273	3.92305e-05	0.000360902	0.000727035
612.5	1.93634e-05	2.70442e-07	0.000200429	7.27223e-05	612.5	0.000139636	2.38864e-05	0.000180451	0.000613609
637.5	3.3886e-05	1.1147e-07	0.000114531	4.80559e-05	637.5	0.000116364	1.42236e-05	0.000421053	0.000512507
662.5	1.45226e-05	4.43405e-08	8.58984e-05	3.11633e-05	662.5	6.98182e-05	8.28564e-06	0.000360902	0.000423679
687.5	1.93634e-05	1.70148e-08	8.58984e-05	1.98356e-05	687.5	3.49091e-05	4.72301e-06	0.000240602	0.000346701
712.5	4.84086e-06	6.29634e-09	0.000114531	1.23948e-05	712.5	4.07273e-05	2.63507e-06	0.000300752	0.000280867
737.5	1.93634e-05	2.24628e-09	0	7.60511e-06	737.5	4.07273e-05	1.43927e-06	0.000360902	0.000225277
762.5	4.84086e-06	7.72425e-10	8.58984e-05	4.58263e-06	762.5	5.23636e-05	7.69745e-07	0.000240602	0.000178911
787.5	1.45226e-05	2.55971e-10	8.58984e-05	2.7123e-06	787.5	2.32727e-05	4.03164e-07	0	0.000140699
812.5	4.84086e-06	8.17361e-11	5.72656e-05	1.57703e-06	812.5	3.49091e-05	2.06825e-07	6.01504e-05	0.000109568
837.5	0	2.51471e-11	0	9.0091e-07	837.5	0	1.03935e-07	0	8.44871e-05
862.5	1.45226e-05	7.45397e-12	5.72656e-05	5.05722e-07	862.5	2.32727e-05	5.11674e-08	0	6.44893e-05
887.5	0	2.12864e-12	0	2.78974e-07	887.5	1.74545e-05	2.46786e-08	6.01504e-05	4.86918e-05

## Sheet: SuppFig5a
Supplementary Figure 5a
cell 1 displacment (nm)	cell 1 cdf	cell 2 displacment (nm)	cell 2 cdf	cell 3 displacment (nm)	cell 3 cdf	cell 4 displacment (nm)	cell 4 cdf	cell 5 displacment (nm)	cell 5 cdf	cell 6 displacment (nm)	cell 6 cdf	cell 7 displacment (nm)	cell 7 cdf	cell 8 displacment (nm)	cell 8 cdf
7.68992	0	0.526737	0	3.22165	0	6.40139	0	4.57242	0	3.36651	0	3.2846	0	0.963184	0
7.92019	0.00165837	0.980743	0.000896057	4.07428	0.000918274	8.07098	0.0010846	4.79158	0.000543478	5.98413	0.000862069	3.51784	0.000734754	1.69447	0.00106157
9.94686	0.00331675	2.40681	0.00179211	4.45496	0.00183655	8.16361	0.0021692	4.86515	0.00108696	7.00288	0.00172414	3.94539	0.00146951	4.16896	0.00212314
10.9479	0.00497512	2.56569	0.00268817	5.4303	0.00275482	8.58455	0.0032538	5.06461	0.00163043	7.13788	0.00258621	4.97416	0.00220426	4.3602	0.00318471
10.9824	0.0066335	3.86666	0.00358423	5.67147	0.00367309	10.3581	0.00433839	6.94947	0.00217391	7.52594	0.00344828	8.13295	0.00293902	4.68669	0.00424628
11.2359	0.00829187	4.39067	0.00448029	5.68033	0.00459137	10.8595	0.00542299	7.55509	0.00271739	7.74192	0.00431034	8.33571	0.00367377	6.37794	0.00530786
12.9714	0.00995025	5.24385	0.00537634	6.03677	0.00550964	11.0866	0.00650759	7.88707	0.00326087	8.39673	0.00517241	8.453	0.00440852	6.94693	0.00636943
14.3059	0.0116086	6.24104	0.0062724	6.57076	0.00642792	11.8255	0.00759219	8.39878	0.00380435	8.44078	0.00603448	8.72345	0.00514328	7.59179	0.007431
17.1625	0.013267	6.28132	0.00716846	7.19266	0.00734619	11.9695	0.00867679	9.64996	0.00434783	8.56027	0.00689655	9.2425	0.00587803	7.66267	0.00849257
17.4125	0.0149254	6.7324	0.00806452	7.7904	0.00826446	12.6173	0.00976139	9.91422	0.0048913	8.56652	0.00775862	9.8354	0.00661278	8.45139	0.00955414
17.7616	0.0165837	6.95776	0.00896057	8.50753	0.00918274	12.8484	0.010846	10.1266	0.00543478	8.73939	0.00862069	10.6762	0.00734754	8.79895	0.0106157
17.8166	0.0182421	7.09792	0.00985663	8.78394	0.010101	13.625	0.0119306	10.4285	0.00597826	9.46363	0.00948276	10.9206	0.00808229	8.84684	0.0116773
18.9314	0.0199005	7.11273	0.0107527	9.35693	0.0110193	13.9622	0.0130152	10.6697	0.00652174	9.50113	0.0103448	10.936	0.00881705	8.9435	0.0127389
18.9403	0.0215589	7.27952	0.0116487	9.53993	0.0119376	14.1379	0.0140998	10.7966	0.00706522	9.76153	0.0112069	10.956	0.0095518	9.37197	0.0138004
19.1163	0.0232172	7.43456	0.0125448	9.72851	0.0128558	14.6325	0.0151844	11.0407	0.0076087	9.97883	0.012069	11.3904	0.0102866	9.71966	0.014862
19.251	0.0248756	9.07584	0.0134409	10.1453	0.0137741	14.8391	0.016269	11.1871	0.00815217	10.095	0.012931	11.6748	0.0110213	10.4509	0.0159236
20.6078	0.026534	9.49811	0.0143369	10.3561	0.0146924	14.9213	0.0173536	11.3854	0.00869565	10.2646	0.0137931	11.8734	0.0117561	10.5928	0.0169851
21.0416	0.0281924	9.92349	0.015233	10.7457	0.0156107	16.2935	0.0184382	11.4833	0.00923913	10.7891	0.0146552	12.2816	0.0124908	11.0844	0.0180467
21.48	0.0298507	9.9739	0.016129	11.6311	0.0165289	16.3986	0.0195228	11.5508	0.00978261	10.8382	0.0155172	12.9912	0.0132256	11.521	0.0191083
22.0287	0.0315091	10.1791	0.0170251	11.6959	0.0174472	16.7442	0.0206074	11.771	0.0103261	10.9532	0.0163793	13.1114	0.0139603	11.5433	0.0201699
22.6855	0.0331675	10.8519	0.0179211	11.8448	0.0183655	18.7239	0.021692	11.9	0.0108696	11.4422	0.0172414	13.1546	0.0146951	13.6309	0.0212314
24.1326	0.0348259	11.3895	0.0188172	12.2955	0.0192837	18.8475	0.0227766	12.0032	0.011413	11.9676	0.0181034	13.3179	0.0154298	13.6551	0.022293
24.913	0.0364842	11.6911	0.0197133	12.3954	0.020202	19.886	0.0238612	12.1508	0.0119565	12.172	0.0189655	13.546	0.0161646	13.7486	0.0233546
25.4642	0.0381426	12.2245	0.0206093	12.4785	0.0211203	19.9315	0.0249458	12.168	0.0125	12.5266	0.0198276	13.7367	0.0168993	14.2745	0.0244161
27.5123	0.039801	12.2395	0.0215054	12.9043	0.0220386	20.1879	0.0260304	12.3947	0.0130435	12.6152	0.0206897	13.8255	0.0176341	15.0975	0.0254777
28.058	0.0414594	12.5478	0.0224014	12.9609	0.0229568	20.1979	0.027115	13.2441	0.013587	13.4503	0.0215517	14.2421	0.0183688	15.7105	0.0265393
28.1788	0.0431177	12.6225	0.0232975	13.0455	0.0238751	20.2158	0.0281996	13.4743	0.0141304	13.5596	0.0224138	14.4562	0.0191036	15.8915	0.0276008
28.2955	0.0447761	12.7275	0.0241935	14.3121	0.0247934	20.4236	0.0292842	13.6214	0.0146739	13.7613	0.0232759	14.8052	0.0198384	16.273	0.0286624
28.8688	0.0464345	12.9544	0.0250896	15.0008	0.0257117	20.5048	0.0303688	14.1321	0.0152174	13.9606	0.0241379	14.825	0.0205731	16.8769	0.029724
29.1242	0.0480929	13.1691	0.0259857	15.0576	0.0266299	20.9905	0.0314534	14.3813	0.0157609	14.3082	0.025	15.3147	0.0213079	17.2274	0.0307856
30.6596	0.0497512	13.9347	0.0268817	15.1179	0.0275482	21.1409	0.032538	14.4933	0.0163043	14.3328	0.0258621	15.8394	0.0220426	17.2305	0.0318471
30.8019	0.0514096	14.7525	0.0277778	15.2624	0.0284665	22.4052	0.0336226	14.5997	0.0168478	14.4709	0.0267241	16.3486	0.0227774	17.2739	0.0329087
31.3896	0.053068	14.7583	0.0286738	15.8218	0.0293848	22.5918	0.0347072	14.6728	0.0173913	14.6413	0.0275862	16.4106	0.0235121	17.4632	0.0339703
32.0301	0.0547264	14.876	0.0295699	16.184	0.030303	23.2706	0.0357918	14.7015	0.0179348	14.7403	0.0284483	17.2384	0.0242469	17.5464	0.0350318
32.0896	0.0563847	15.0885	0.0304659	16.4951	0.0312213	23.761	0.0368764	14.797	0.0184783	14.7844	0.0293103	17.405	0.0249816	18.186	0.0360934
33.317	0.0580431	15.1225	0.031362	16.7636	0.0321396	23.7624	0.037961	14.9081	0.0190217	15.3439	0.0301724	17.4373	0.0257164	18.7212	0.037155
33.4607	0.0597015	15.5359	0.0322581	16.8949	0.0330579	24.2221	0.0390456	15.1537	0.0195652	16.3961	0.0310345	17.4475	0.0264511	18.7218	0.0382166
33.6521	0.0613599	15.5532	0.0331541	17.2991	0.0339761	24.4639	0.0401302	15.171	0.0201087	16.4847	0.0318966	17.9339	0.0271859	19.2393	0.0392781
33.8882	0.0630182	15.8856	0.0340502	17.604	0.0348944	24.5371	0.0412148	15.2221	0.0206522	16.5542	0.0327586	18.0056	0.0279206	19.3316	0.0403397
34.1305	0.0646766	16.152	0.0349462	17.9356	0.0358127	25.011	0.0422993	15.3036	0.0211957	16.7973	0.0336207	18.0861	0.0286554	19.5909	0.0414013
34.5457	0.066335	16.5504	0.0358423	18.9426	0.0367309	25.0183	0.0433839	15.3039	0.0217391	16.8329	0.0344828	18.6975	0.0293902	20.0607	0.0424628
34.7807	0.0679934	16.6768	0.0367384	18.993	0.0376492	25.354	0.0444685	15.3432	0.0222826	16.8795	0.0353448	18.7527	0.0301249	20.2576	0.0435244
35.1657	0.0696517	16.8512	0.0376344	19.2061	0.0385675	25.9776	0.0455531	15.4396	0.0228261	16.967	0.0362069	18.7917	0.0308597	20.2771	0.044586
36.11	0.0713101	16.8705	0.0385305	19.8162	0.0394858	26.5427	0.0466377	15.5084	0.0233696	17.2224	0.037069	18.8124	0.0315944	20.3776	0.0456476
36.3711	0.0729685	17.4277	0.0394265	20.1617	0.040404	26.7769	0.0477223	15.7305	0.023913	17.4717	0.037931	18.8862	0.0323292	20.4802	0.0467091
36.8134	0.0746269	17.4775	0.0403226	20.5846	0.0413223	27.3549	0.0488069	15.8945	0.0244565	17.5214	0.0387931	19.0378	0.0330639	20.5537	0.0477707
38.2172	0.0762852	17.5876	0.0412186	20.8979	0.0422406	27.4223	0.0498915	16.1103	0.025	17.6796	0.0396552	19.2073	0.0337987	20.6822	0.0488323
38.2693	0.0779436	17.7088	0.0421147	20.915	0.0431589	28.1822	0.0509761	16.1175	0.0255435	17.8403	0.0405172	19.7031	0.0345334	21.2204	0.0498938
38.3415	0.079602	17.9675	0.0430108	21.6486	0.0440771	28.3782	0.0520607	16.5673	0.026087	17.9187	0.0413793	19.7379	0.0352682	21.6649	0.0509554
38.8886	0.0812604	18.1006	0.0439068	22.1224	0.0449954	28.5108	0.0531453	16.7635	0.0266304	18.0445	0.0422414	19.8121	0.0360029	21.7092	0.052017
39.0823	0.0829187	18.4838	0.0448029	22.2946	0.0459137	28.6437	0.0542299	16.95	0.0271739	18.1077	0.0431034	19.894	0.0367377	22.3165	0.0530786
39.1853	0.0845771	19.0901	0.0456989	22.6162	0.046832	28.8047	0.0553145	17.1135	0.0277174	18.3012	0.0439655	19.9083	0.0374724	22.9077	0.0541401
40.0643	0.0862355	19.4998	0.046595	22.6512	0.0477502	29.6483	0.0563991	17.3289	0.0282609	18.3418	0.0448276	20.2195	0.0382072	22.9364	0.0552017
41.4026	0.0878939	19.6362	0.047491	22.699	0.0486685	29.6785	0.0574837	17.3765	0.0288043	18.6107	0.0456897	20.3022	0.038942	23.1681	0.0562633
41.683	0.0895522	19.6362	0.0483871	22.8516	0.0495868	30.4365	0.0585683	17.7111	0.0293478	18.6861	0.0465517	20.8639	0.0396767	23.4019	0.0573248
41.7822	0.0912106	19.7862	0.0492832	23.1274	0.0505051	30.5168	0.0596529	17.732	0.0298913	18.7429	0.0474138	20.901	0.0404115	23.5451	0.0583864
42.1943	0.092869	19.9011	0.0501792	23.2527	0.0514233	30.7601	0.0607375	18.1575	0.0304348	18.764	0.0482759	20.9159	0.0411462	23.5653	0.059448
42.2078	0.0945274	21.6531	0.0510753	23.4105	0.0523416	30.9243	0.0618221	18.2919	0.0309783	19.4478	0.0491379	20.9838	0.041881	23.6952	0.0605096
42.8101	0.0961857	21.81	0.0519713	23.7681	0.0532599	31.0078	0.0629067	18.4608	0.0315217	19.6318	0.05	21.01	0.0426157	24.1651	0.0615711
43.5328	0.0978441	22.0325	0.0528674	23.8411	0.0541781	31.1916	0.0639913	18.5246	0.0320652	19.6496	0.0508621	21.2048	0.0433505	24.2764	0.0626327
43.5582	0.0995025	22.0588	0.0537634	23.848	0.0550964	31.7782	0.0650759	18.5978	0.0326087	19.6881	0.0517241	21.2686	0.0440852	24.6917	0.0636943
43.7504	0.101161	22.0737	0.0546595	24.6686	0.0560147	31.9341	0.0661605	18.9586	0.0331522	20.487	0.0525862	21.6112	0.04482	24.7972	0.0647558
44.3201	0.102819	22.4739	0.0555556	25.1917	0.056933	32.2168	0.0672451	18.9707	0.0336957	20.7313	0.0534483	21.7316	0.0455547	24.9132	0.0658174
44.6046	0.104478	22.5525	0.0564516	25.4061	0.0578512	32.4881	0.0683297	19.4076	0.0342391	20.8173	0.0543103	22.1071	0.0462895	25.4588	0.066879
44.7989	0.106136	22.6706	0.0573477	25.7347	0.0587695	32.6429	0.0694143	19.4416	0.0347826	20.9327	0.0551724	22.1256	0.0470242	25.557	0.0679406
45.4967	0.107794	22.8087	0.0582437	25.8178	0.0596878	33.3457	0.0704989	19.6843	0.0353261	20.9959	0.0560345	22.1746	0.047759	25.6361	0.0690021
46.2897	0.109453	22.9331	0.0591398	26.5861	0.0606061	33.4915	0.0715835	19.7278	0.0358696	22.4109	0.0568966	22.3339	0.0484938	25.7076	0.0700637
46.8497	0.111111	23.0421	0.0600358	26.6496	0.0615243	33.7538	0.0726681	19.7675	0.036413	22.7193	0.0577586	22.8208	0.0492285	25.7754	0.0711253
46.9663	0.112769	24.0983	0.0609319	26.7773	0.0624426	33.9635	0.0737527	19.8019	0.0369565	23.1741	0.0586207	22.832	0.0499633	25.8683	0.0721868
47.3189	0.114428	24.2858	0.061828	26.9768	0.0633609	34.1235	0.0748373	19.8381	0.0375	23.2932	0.0594828	22.8473	0.050698	26.0925	0.0732484
48.5595	0.116086	24.2895	0.062724	27.1814	0.0642792	34.1684	0.0759219	20.0776	0.0380435	23.3703	0.0603448	23.0669	0.0514328	26.1314	0.07431
49.2345	0.117745	25.0345	0.0636201	27.194	0.0651974	34.5942	0.0770065	20.4079	0.038587	23.3751	0.0612069	23.1004	0.0521675	26.3462	0.0753715
49.2667	0.119403	25.1357	0.0645161	27.3559	0.0661157	34.659	0.0780911	20.4628	0.0391304	23.6046	0.062069	23.2059	0.0529023	26.5152	0.0764331
49.6433	0.121061	25.1975	0.0654122	27.8074	0.067034	34.6978	0.0791757	20.4767	0.0396739	23.6912	0.062931	23.2552	0.053637	26.9018	0.0774947
49.7141	0.12272	25.3869	0.0663082	27.8347	0.0679522	35.7665	0.0802603	20.6828	0.0402174	23.7976	0.0637931	23.33	0.0543718	26.9274	0.0785563
49.7289	0.124378	25.4259	0.0672043	28.5326	0.0688705	36.3512	0.0813449	20.7408	0.0407609	23.9013	0.0646552	23.8596	0.0551065	26.9457	0.0796178
49.8073	0.126036	25.5414	0.0681004	28.8007	0.0697888	36.3609	0.0824295	20.7852	0.0413043	24.4988	0.0655172	23.8981	0.0558413	27.2938	0.0806794
49.8422	0.127695	25.7544	0.0689964	28.9483	0.0707071	36.5569	0.0835141	20.8326	0.0418478	24.5373	0.0663793	24.1089	0.056576	27.3967	0.081741
50.1405	0.129353	25.7922	0.0698925	29.1441	0.0716253	36.8255	0.0845987	21.3059	0.0423913	24.6324	0.0672414	24.1362	0.0573108	27.5205	0.0828025
50.4348	0.131012	25.8131	0.0707885	29.319	0.0725436	37.298	0.0856833	21.3525	0.0429348	24.6579	0.0681034	24.1772	0.0580456	27.7699	0.0838641
50.6437	0.13267	25.9604	0.0716846	29.459	0.0734619	37.8164	0.0867679	21.4044	0.0434783	24.7248	0.0689655	24.5138	0.0587803	27.8507	0.0849257
50.9395	0.134328	26.1307	0.0725806	29.5601	0.0743802	37.9247	0.0878525	21.8184	0.0440217	24.8659	0.0698276	24.6803	0.0595151	28.9722	0.0859873
51.2675	0.135987	26.5262	0.0734767	29.7352	0.0752984	37.9648	0.0889371	21.8697	0.0445652	25.378	0.0706897	24.7521	0.0602498	28.9754	0.0870488
51.5818	0.137645	27.2174	0.0743728	29.7779	0.0762167	38.0622	0.0900217	21.8988	0.0451087	25.3897	0.0715517	25.2462	0.0609846	29.4988	0.0881104
52.0619	0.139303	27.2583	0.0752688	30.0046	0.077135	38.3129	0.0911063	21.9265	0.0456522	25.4305	0.0724138	25.4718	0.0617193	29.5167	0.089172
52.1954	0.140962	28.0859	0.0761649	30.0659	0.0780533	38.3775	0.0921909	21.9443	0.0461957	26.1766	0.0732759	25.6037	0.0624541	29.568	0.0902335
52.9183	0.14262	28.9758	0.0770609	30.329	0.0789715	38.5822	0.0932755	22.058	0.0467391	26.1892	0.0741379	25.6051	0.0631888	29.6748	0.0912951
53.1698	0.144279	29.1583	0.077957	30.4137	0.0798898	38.6588	0.0943601	22.0702	0.0472826	26.2801	0.075	25.6446	0.0639236	29.9137	0.0923567
54.0435	0.145937	29.3873	0.078853	30.4272	0.0808081	38.8788	0.0954447	22.1236	0.0478261	26.3598	0.0758621	25.659	0.0646583	30.0682	0.0934183
54.589	0.147595	29.6043	0.0797491	30.9193	0.0817264	38.9259	0.0965293	22.1453	0.0483696	26.3603	0.0767241	25.6919	0.0653931	30.3139	0.0944798
54.7771	0.149254	30.0972	0.0806452	31.1245	0.0826446	39.0226	0.0976139	22.1961	0.048913	26.491	0.0775862	25.8032	0.0661278	30.5495	0.0955414
55.895	0.150912	30.533	0.0815412	31.6242	0.0835629	39.0487	0.0986985	22.5015	0.0494565	26.5382	0.0784483	26.0176	0.0668626	30.5812	0.096603
56.5453	0.15257	30.6028	0.0824373	31.9111	0.0844812	39.5645	0.0997831	22.6356	0.05	26.5569	0.0793103	26.1334	0.0675974	30.649	0.0976645
57.091	0.154229	30.6897	0.0833333	32.3697	0.0853994	39.5645	0.100868	22.6489	0.0505435	26.7142	0.0801724	26.1413	0.0683321	31.4769	0.0987261
57.1734	0.155887	30.8219	0.0842294	32.4595	0.0863177	40.4697	0.101952	22.7258	0.051087	26.884	0.0810345	26.3281	0.0690669	32.0059	0.0997877
57.1754	0.157546	31.2099	0.0851254	33.0158	0.087236	40.7504	0.103037	22.7716	0.0516304	26.9667	0.0818966	26.4893	0.0698016	32.4103	0.100849
57.7776	0.159204	31.2341	0.0860215	33.1416	0.0881543	40.817	0.104121	22.8923	0.0521739	27.0927	0.0827586	26.4916	0.0705364	32.4223	0.101911
57.9125	0.160862	31.3235	0.0869176	33.2705	0.0890725	40.8869	0.105206	23.0782	0.0527174	27.2738	0.0836207	26.5041	0.0712711	32.4959	0.102972
57.9254	0.162521	31.3482	0.0878136	33.3284	0.0899908	41.284	0.106291	23.1201	0.0532609	27.5597	0.0844828	26.8963	0.0720059	33.0333	0.104034
58.2121	0.164179	31.4132	0.0887097	33.4534	0.0909091	41.3916	0.107375	23.1401	0.0538043	27.6005	0.0853448	26.99	0.0727406	33.1402	0.105096
58.8595	0.165837	31.429	0.0896057	33.5189	0.0918274	41.6051	0.10846	23.4249	0.0543478	27.9603	0.0862069	26.9938	0.0734754	33.2021	0.106157
59.0121	0.167496	31.508	0.0905018	33.7805	0.0927456	41.8451	0.109544	23.5684	0.0548913	28.0121	0.087069	27.1644	0.0742101	33.2378	0.107219
59.4395	0.169154	31.7009	0.0913978	33.8051	0.0936639	41.8744	0.110629	23.6353	0.0554348	28.3174	0.087931	27.58	0.0749449	33.458	0.10828
60.017	0.170813	31.867	0.0922939	33.9505	0.0945822	41.9056	0.111714	23.7926	0.0559783	28.4148	0.0887931	27.7003	0.0756796	33.5845	0.109342
60.16	0.172471	32.2124	0.09319	34.058	0.0955005	42.3822	0.112798	24.0039	0.0565217	28.5713	0.0896552	27.8943	0.0764144	33.6383	0.110403
60.59	0.174129	32.3541	0.094086	34.1067	0.0964187	43.3127	0.113883	24.162	0.0570652	28.8634	0.0905172	27.9109	0.0771492	34.0528	0.111465
61.164	0.175788	32.3987	0.0949821	34.6453	0.097337	43.4467	0.114967	24.165	0.0576087	28.98	0.0913793	27.9203	0.0778839	34.7369	0.112527
61.5533	0.177446	32.7793	0.0958781	35.2838	0.0982553	44.6408	0.116052	24.4084	0.0581522	29.2188	0.0922414	27.9919	0.0786187	35.0536	0.113588
62.1804	0.179104	33.0277	0.0967742	35.3084	0.0991736	44.8034	0.117137	24.4237	0.0586957	29.6995	0.0931034	28.09	0.0793534	35.1347	0.11465
62.6738	0.180763	33.0517	0.0976703	35.4907	0.100092	44.8919	0.118221	24.7538	0.0592391	30.4263	0.0939655	28.2744	0.0800882	35.1571	0.115711
62.9592	0.182421	33.2017	0.0985663	35.6738	0.10101	45.1821	0.119306	24.8129	0.0597826	30.6553	0.0948276	28.4308	0.0808229	35.4014	0.116773
63.5082	0.18408	33.2366	0.0994624	36.5915	0.101928	45.2948	0.12039	24.8843	0.0603261	30.6907	0.0956897	28.4807	0.0815577	36.198	0.117834
63.5997	0.185738	33.3933	0.100358	36.929	0.102847	45.5813	0.121475	24.9224	0.0608696	31.1839	0.0965517	28.5925	0.0822924	36.6105	0.118896
64.0597	0.187396	33.4212	0.101254	37.0902	0.103765	45.6606	0.12256	25.0123	0.061413	31.2499	0.0974138	28.6087	0.0830272	37.2367	0.119958
64.4794	0.189055	33.6758	0.102151	37.1327	0.104683	45.8976	0.123644	25.1272	0.0619565	31.3203	0.0982759	28.6141	0.0837619	37.4281	0.121019
64.6136	0.190713	33.9939	0.103047	37.1753	0.105601	46.0275	0.124729	25.2982	0.0625	31.3767	0.0991379	28.8073	0.0844967	37.4559	0.122081
64.9841	0.192371	34.1746	0.103943	37.3706	0.10652	46.2841	0.125813	25.3834	0.0630435	31.5459	0.1	28.9948	0.0852314	37.5844	0.123142
65.0282	0.19403	34.2995	0.104839	37.4363	0.107438	46.3595	0.126898	25.5121	0.063587	31.6616	0.100862	29.1289	0.0859662	38.0444	0.124204
65.0984	0.195688	34.992	0.105735	37.6804	0.108356	46.6996	0.127983	25.5677	0.0641304	31.9171	0.101724	29.1897	0.086701	38.2442	0.125265
65.2605	0.197347	35	0.106631	37.7914	0.109275	46.7385	0.129067	25.9385	0.0646739	32.0894	0.102586	29.2931	0.0874357	38.3953	0.126327
65.396	0.199005	35.407	0.107527	37.8044	0.110193	46.7638	0.130152	25.9675	0.0652174	32.2657	0.103448	29.3487	0.0881705	38.6367	0.127389
65.7265	0.200663	35.5808	0.108423	37.9078	0.111111	47.0124	0.131236	26.2261	0.0657609	32.6383	0.10431	29.7284	0.0889052	38.8517	0.12845
66.365	0.202322	35.648	0.109319	38.0004	0.112029	47.1703	0.132321	26.3495	0.0663043	32.7988	0.105172	30.012	0.08964	38.9335	0.129512
66.7454	0.20398	35.9502	0.110215	38.3886	0.112948	47.2649	0.133406	26.4065	0.0668478	33.0374	0.106034	30.147	0.0903747	39.1347	0.130573
66.809	0.205638	35.9605	0.111111	38.81	0.113866	47.4056	0.13449	26.5146	0.0673913	33.2373	0.106897	30.2885	0.0911095	39.1518	0.131635
66.8444	0.207297	36.1374	0.112007	38.864	0.114784	47.4192	0.135575	26.5675	0.0679348	33.2775	0.107759	30.3825	0.0918442	39.3085	0.132696
67.7313	0.208955	36.3492	0.112903	38.8751	0.115702	47.6577	0.136659	26.8122	0.0684783	33.5423	0.108621	30.561	0.092579	39.5667	0.133758
68.8389	0.210614	36.3869	0.113799	39.0382	0.116621	47.8735	0.137744	27.0843	0.0690217	33.5885	0.109483	30.8644	0.0933137	39.7739	0.13482
69.4065	0.212272	36.418	0.114695	39.4344	0.117539	48.345	0.138829	27.2959	0.0695652	33.7522	0.110345	31.0266	0.0940485	39.8154	0.135881
69.6977	0.21393	36.7859	0.115591	39.6144	0.118457	48.3807	0.139913	27.3555	0.0701087	33.8836	0.111207	31.2552	0.0947832	40.1418	0.136943
70.5703	0.215589	36.8821	0.116487	40.1036	0.119376	48.4202	0.140998	27.378	0.0706522	34.26	0.112069	31.3656	0.095518	40.5108	0.138004
70.7448	0.217247	37.2512	0.117384	40.1617	0.120294	48.4915	0.142082	27.3817	0.0711957	34.3915	0.112931	31.5516	0.0962528	40.6212	0.139066
70.8891	0.218905	37.4137	0.11828	40.2227	0.121212	48.9124	0.143167	27.5914	0.0717391	34.5625	0.113793	31.6457	0.0969875	40.7911	0.140127
71.0484	0.220564	37.4759	0.119176	40.5335	0.12213	48.962	0.144252	27.6437	0.0722826	34.7066	0.114655	31.9113	0.0977223	41.2737	0.141189
71.4353	0.222222	37.5351	0.120072	40.8228	0.123049	49.205	0.145336	27.7666	0.0728261	35.4212	0.115517	32.3067	0.098457	41.5665	0.142251
71.8036	0.223881	37.6096	0.120968	40.8891	0.123967	49.7709	0.146421	27.8857	0.0733696	35.6045	0.116379	32.479	0.0991918	41.5854	0.143312
71.9795	0.225539	37.6473	0.121864	41.1572	0.124885	49.798	0.147505	27.8934	0.073913	35.8869	0.117241	32.5241	0.0999265	41.6052	0.144374
72.1272	0.227197	38.2237	0.12276	41.2926	0.125803	50.0477	0.14859	27.9492	0.0744565	36.0938	0.118103	32.6215	0.100661	42.2308	0.145435
72.6721	0.228856	38.807	0.123656	41.3986	0.126722	50.6037	0.149675	28.2282	0.075	36.509	0.118966	32.8354	0.101396	42.4511	0.146497
72.7234	0.230514	38.9814	0.124552	41.437	0.12764	50.8386	0.150759	28.5356	0.0755435	36.6221	0.119828	32.8938	0.102131	42.6808	0.147558
73.3871	0.232172	39.3258	0.125448	41.5526	0.128558	51.2858	0.151844	28.6221	0.076087	36.6628	0.12069	33.0094	0.102866	42.7508	0.14862
73.4341	0.233831	39.4622	0.126344	41.5819	0.129477	51.3305	0.152928	28.6546	0.0766304	36.6631	0.121552	33.0463	0.1036	42.9335	0.149682
74.7238	0.235489	39.5812	0.12724	42.0702	0.130395	51.4568	0.154013	28.6945	0.0771739	36.7281	0.122414	33.0691	0.104335	42.978	0.150743
75.5596	0.237148	39.7729	0.128136	42.1415	0.131313	52.2097	0.155098	28.825	0.0777174	37.2079	0.123276	33.3478	0.10507	43.2863	0.151805
75.9733	0.238806	39.8348	0.129032	42.145	0.132231	52.3295	0.156182	28.8408	0.0782609	37.2855	0.124138	33.4373	0.105805	43.3403	0.152866
76.3946	0.240464	39.8474	0.129928	42.1582	0.13315	52.3636	0.157267	28.9349	0.0788043	37.4233	0.125	33.576	0.106539	43.3684	0.153928
76.6703	0.242123	39.9163	0.130824	42.3458	0.134068	52.4258	0.158351	29.1037	0.0793478	37.8634	0.125862	33.8556	0.107274	43.3703	0.154989
76.7597	0.243781	40.1971	0.13172	42.5466	0.134986	52.49	0.159436	29.2175	0.0798913	38.3546	0.126724	33.9717	0.108009	43.473	0.156051
76.8403	0.245439	40.5034	0.132616	42.6137	0.135904	52.572	0.160521	29.2947	0.0804348	38.5812	0.127586	34.0414	0.108744	43.7196	0.157113
76.9377	0.247098	40.7975	0.133513	42.8411	0.136823	52.7906	0.161605	29.3034	0.0809783	38.6791	0.128448	34.0455	0.109478	43.9676	0.158174
77.1188	0.248756	41.0548	0.134409	42.8906	0.137741	52.845	0.16269	29.3703	0.0815217	38.8574	0.12931	34.0889	0.110213	44.3303	0.159236
77.3596	0.250415	41.0679	0.135305	43.0164	0.138659	53.7058	0.163774	29.6354	0.0820652	38.8705	0.130172	34.5747	0.110948	44.3592	0.160297
78.6286	0.252073	41.1778	0.136201	43.525	0.139578	53.9395	0.164859	29.7171	0.0826087	39.3159	0.131034	34.7855	0.111683	44.6436	0.161359
78.8984	0.253731	41.8665	0.137097	43.7821	0.140496	54.0044	0.165944	29.7789	0.0831522	39.6885	0.131897	34.8297	0.112417	44.8102	0.16242
79.4243	0.25539	41.9165	0.137993	43.9446	0.141414	54.055	0.167028	29.8624	0.0836957	39.9474	0.132759	34.8846	0.113152	44.8318	0.163482
80.2506	0.257048	42.0284	0.138889	44.2956	0.142332	54.1567	0.168113	29.9108	0.0842391	40.0324	0.133621	35.0302	0.113887	44.8751	0.164544
80.7838	0.258706	42.0924	0.139785	44.5975	0.143251	54.2421	0.169197	30.4682	0.0847826	40.0892	0.134483	35.0488	0.114622	45.1348	0.165605
80.8469	0.260365	42.1247	0.140681	44.616	0.144169	54.5478	0.170282	30.529	0.0853261	40.0994	0.135345	35.3662	0.115356	45.4488	0.166667
81.371	0.262023	42.4565	0.141577	44.6309	0.145087	55.0915	0.171367	30.657	0.0858696	40.1624	0.136207	35.4096	0.116091	45.7701	0.167728
81.8067	0.263682	42.4722	0.142473	44.7773	0.146006	55.3304	0.172451	30.7126	0.086413	40.2807	0.137069	35.4338	0.116826	45.9274	0.16879
81.8168	0.26534	42.4728	0.143369	44.7812	0.146924	55.5087	0.173536	30.8673	0.0869565	40.3502	0.137931	35.4793	0.117561	45.9562	0.169851
82.1585	0.266998	42.5122	0.144265	45.2567	0.147842	55.7136	0.17462	30.8981	0.0875	40.8625	0.138793	35.5215	0.118295	46.2548	0.170913
83.1136	0.268657	42.8787	0.145161	45.3313	0.14876	56.1678	0.175705	31.1571	0.0880435	40.9423	0.139655	35.7811	0.11903	46.43	0.171975
83.7804	0.270315	42.9645	0.146057	45.4222	0.149679	56.417	0.17679	31.2946	0.088587	40.9456	0.140517	35.8344	0.119765	46.4809	0.173036
84.3162	0.271973	43.0552	0.146953	45.5038	0.150597	56.4274	0.177874	31.473	0.0891304	40.9643	0.141379	35.9931	0.1205	46.7802	0.174098
84.515	0.273632	43.276	0.147849	46.0567	0.151515	56.5332	0.178959	31.4951	0.0896739	41.1186	0.142241	36.165	0.121234	46.9264	0.175159
84.6854	0.27529	43.4848	0.148746	46.1723	0.152433	57.0652	0.180043	31.7678	0.0902174	41.2759	0.143103	36.3276	0.121969	47.1834	0.176221
85.1044	0.276949	43.5248	0.149642	46.2339	0.153352	57.1358	0.181128	31.8467	0.0907609	41.4934	0.143966	36.4222	0.122704	47.2773	0.177282
85.9758	0.278607	44.1054	0.150538	46.4116	0.15427	57.4193	0.182213	31.8934	0.0913043	41.8521	0.144828	36.496	0.123439	47.4666	0.178344
86.2671	0.280265	44.3216	0.151434	46.7251	0.155188	57.5925	0.183297	32.1116	0.0918478	41.8702	0.14569	36.5152	0.124173	47.6282	0.179406
86.3662	0.281924	44.4068	0.15233	46.8717	0.156107	57.6197	0.184382	32.128	0.0923913	41.9431	0.146552	36.5846	0.124908	47.7122	0.180467
86.4175	0.283582	44.5758	0.153226	46.9399	0.157025	58.1551	0.185466	32.2458	0.0929348	42.0141	0.147414	36.7386	0.125643	47.8893	0.181529
86.5273	0.28524	44.6772	0.154122	47.322	0.157943	58.1755	0.186551	32.4524	0.0934783	42.1482	0.148276	36.8604	0.126378	47.8951	0.18259
87.4599	0.286899	44.6905	0.155018	47.5762	0.158861	58.3103	0.187636	32.5121	0.0940217	42.2023	0.149138	36.9225	0.127112	48.4229	0.183652
87.8083	0.288557	44.7364	0.155914	47.6144	0.15978	58.3488	0.18872	32.5904	0.0945652	42.5077	0.15	37.0492	0.127847	48.7941	0.184713
88.0865	0.290216	44.8701	0.15681	47.6407	0.160698	58.3964	0.189805	32.6113	0.0951087	42.5101	0.150862	37.1105	0.128582	49.8033	0.185775
89.082	0.291874	45.0444	0.157706	47.6764	0.161616	58.4274	0.190889	32.6409	0.0956522	42.5258	0.151724	37.1312	0.129317	49.891	0.186837
89.1796	0.293532	45.3535	0.158602	47.9601	0.162534	58.4491	0.191974	32.8323	0.0961957	42.7657	0.152586	37.2218	0.130051	50.1072	0.187898
89.3084	0.295191	45.4135	0.159498	48.0848	0.163453	58.6641	0.193059	32.9035	0.0967391	42.8817	0.153448	37.2649	0.130786	51.0461	0.18896
89.3086	0.296849	45.4747	0.160394	48.2774	0.164371	58.6787	0.194143	32.94	0.0972826	42.899	0.15431	37.3345	0.131521	51.134	0.190021
89.7855	0.298507	45.5353	0.16129	48.341	0.165289	58.6848	0.195228	32.9496	0.0978261	42.9096	0.155172	37.5168	0.132256	51.1704	0.191083
89.8129	0.300166	45.6428	0.162186	48.5473	0.166208	58.8897	0.196312	33.0568	0.0983696	43.0334	0.156034	37.7955	0.13299	51.459	0.192144
89.8791	0.301824	45.6608	0.163082	49.0046	0.167126	58.9032	0.197397	33.1388	0.098913	43.2632	0.156897	37.8186	0.133725	51.4737	0.193206
90.1246	0.303483	46.2067	0.163978	49.0876	0.168044	59.4453	0.198482	33.1637	0.0994565	43.3011	0.157759	37.8604	0.13446	51.5653	0.194268
90.2693	0.305141	46.2528	0.164875	49.1081	0.168962	60.485	0.199566	33.1848	0.1	43.3156	0.158621	38.0405	0.135195	51.648	0.195329
91.0317	0.306799	46.452	0.165771	49.1465	0.169881	61.271	0.200651	33.3383	0.100543	43.4204	0.159483	38.0819	0.135929	52.0893	0.196391
91.6173	0.308458	46.5384	0.166667	49.2155	0.170799	61.2747	0.201735	33.4066	0.101087	43.5895	0.160345	38.0877	0.136664	52.5426	0.197452
91.8808	0.310116	46.5552	0.167563	49.9103	0.171717	61.4752	0.20282	33.4101	0.10163	43.8563	0.161207	38.1384	0.137399	52.602	0.198514
92.38	0.311774	46.7	0.168459	50.0016	0.172635	61.5018	0.203905	33.4164	0.102174	44.4938	0.162069	38.2366	0.138134	52.8997	0.199575
92.3937	0.313433	46.7416	0.169355	50.2436	0.173554	61.6545	0.204989	33.5002	0.102717	44.9491	0.162931	38.6226	0.138868	52.9757	0.200637
92.3955	0.315091	46.7834	0.170251	50.6354	0.174472	61.6674	0.206074	33.5981	0.103261	45.0997	0.163793	38.966	0.139603	53.0257	0.201699
92.4094	0.31675	46.9266	0.171147	50.8076	0.17539	61.7083	0.207158	33.8326	0.103804	45.2365	0.164655	38.9818	0.140338	53.0466	0.20276
92.5481	0.318408	47.5181	0.172043	51.2413	0.176309	61.8667	0.208243	34.0047	0.104348	45.2516	0.165517	39.1158	0.141073	53.1488	0.203822
92.9416	0.320066	47.6284	0.172939	51.3763	0.177227	61.9133	0.209328	34.1056	0.104891	45.2597	0.166379	39.2159	0.141807	53.1499	0.204883
93.0319	0.321725	48.0425	0.173835	51.6635	0.178145	61.9826	0.210412	34.2282	0.105435	45.2649	0.167241	39.6745	0.142542	53.2362	0.205945
93.0744	0.323383	48.0854	0.174731	51.6936	0.179063	62.0038	0.211497	34.2625	0.105978	45.3564	0.168103	39.6809	0.143277	53.3566	0.207006
93.1947	0.325041	48.326	0.175627	51.7304	0.179982	62.0384	0.212581	34.2858	0.106522	45.5144	0.168966	39.7284	0.144012	53.8495	0.208068
93.5803	0.3267	48.4071	0.176523	52.0075	0.1809	62.0894	0.213666	34.3213	0.107065	45.5535	0.169828	39.7969	0.144747	53.9752	0.20913
93.7127	0.328358	48.4686	0.177419	52.0453	0.181818	62.1788	0.214751	34.375	0.107609	45.6271	0.17069	39.8927	0.145481	54.0423	0.210191
94.0416	0.330017	48.6772	0.178315	52.3186	0.182736	62.1894	0.215835	34.4037	0.108152	45.6334	0.171552	40.3939	0.146216	54.0846	0.211253
94.1757	0.331675	48.8195	0.179211	52.38	0.183655	62.3147	0.21692	34.6236	0.108696	45.6809	0.172414	40.4258	0.146951	54.7627	0.212314
94.3874	0.333333	49.0037	0.180108	52.4743	0.184573	62.4358	0.218004	34.7298	0.109239	45.7568	0.173276	40.5785	0.147686	54.8052	0.213376
94.4783	0.334992	49.0554	0.181004	52.7946	0.185491	62.6187	0.219089	34.8246	0.109783	45.9103	0.174138	40.6146	0.14842	54.9889	0.214437
94.6439	0.33665	49.3277	0.1819	52.8902	0.18641	63.018	0.220174	34.8536	0.110326	45.9392	0.175	40.7821	0.149155	55.2134	0.215499
95.3985	0.338308	49.3866	0.182796	53.2087	0.187328	63.0813	0.221258	34.8768	0.11087	46.1451	0.175862	40.8044	0.14989	55.681	0.216561
95.4556	0.339967	50.3431	0.183692	53.3394	0.188246	63.5551	0.222343	34.971	0.111413	46.4531	0.176724	40.8045	0.150625	55.8857	0.217622
95.6244	0.341625	50.4213	0.184588	53.4592	0.189164	63.747	0.223427	35.0925	0.111957	46.5227	0.177586	40.8846	0.151359	55.9079	0.218684
96.6361	0.343284	50.5047	0.185484	53.4808	0.190083	64.2138	0.224512	35.178	0.1125	46.58	0.178448	41.023	0.152094	55.9605	0.219745
97.1822	0.344942	50.6533	0.18638	53.7048	0.191001	64.2279	0.225597	35.2734	0.113043	46.6847	0.17931	41.0689	0.152829	56.0525	0.220807
97.6589	0.3466	50.808	0.187276	53.8565	0.191919	64.2515	0.226681	35.3203	0.113587	46.7293	0.180172	41.2073	0.153564	56.2814	0.221868
97.69	0.348259	51.0244	0.188172	54.1372	0.192837	64.2664	0.227766	35.9378	0.11413	46.7827	0.181034	41.2834	0.154298	56.3503	0.22293
98.0911	0.349917	51.5355	0.189068	54.1597	0.193756	64.3847	0.22885	36.2007	0.114674	46.8211	0.181897	41.287	0.155033	56.6562	0.223992
98.1564	0.351575	51.5817	0.189964	54.204	0.194674	64.5349	0.229935	36.2553	0.115217	46.8598	0.182759	41.3418	0.155768	56.6593	0.225053
99.084	0.353234	51.7597	0.19086	54.4253	0.195592	64.7488	0.23102	36.2579	0.115761	47.1959	0.183621	41.5864	0.156503	56.8121	0.226115
99.1238	0.354892	51.7787	0.191756	54.9729	0.196511	64.8665	0.232104	36.348	0.116304	47.1967	0.184483	41.7892	0.157237	56.8748	0.227176
101.084	0.356551	52.1124	0.192652	55.0334	0.197429	64.8725	0.233189	36.3634	0.116848	47.4587	0.185345	41.7903	0.157972	57.0077	0.228238
101.359	0.358209	52.2705	0.193548	55.0772	0.198347	64.9208	0.234273	36.5078	0.117391	47.464	0.186207	41.9491	0.158707	57.0718	0.229299
101.512	0.359867	52.6852	0.194444	55.186	0.199265	65.5317	0.235358	36.6069	0.117935	47.6636	0.187069	42.1778	0.159442	57.1242	0.230361
102.684	0.361526	53.0061	0.195341	55.275	0.200184	65.6487	0.236443	36.6695	0.118478	47.7722	0.187931	42.2072	0.160176	57.2009	0.231423
102.766	0.363184	53.0738	0.196237	55.3236	0.201102	65.773	0.237527	36.691	0.119022	48.0392	0.188793	42.2188	0.160911	57.4668	0.232484
103.119	0.364842	53.1071	0.197133	55.337	0.20202	65.8593	0.238612	36.6966	0.119565	48.3393	0.189655	42.4491	0.161646	57.6095	0.233546
103.613	0.366501	53.152	0.198029	55.4925	0.202938	65.908	0.239696	36.7003	0.120109	48.4561	0.190517	42.5286	0.162381	57.9212	0.234607
103.627	0.368159	53.5566	0.198925	56.415	0.203857	65.939	0.240781	36.915	0.120652	48.4991	0.191379	42.6127	0.163115	57.9222	0.235669
103.635	0.369818	53.8341	0.199821	56.6834	0.204775	66.0249	0.241866	36.9712	0.121196	48.5219	0.192241	42.6164	0.16385	57.9581	0.23673
103.847	0.371476	53.8933	0.200717	56.6916	0.205693	66.0803	0.24295	37.1624	0.121739	48.709	0.193103	42.6619	0.164585	58.1338	0.237792
104.64	0.373134	54.0443	0.201613	57.0492	0.206612	66.1763	0.244035	37.4296	0.122283	48.7491	0.193966	42.6817	0.16532	58.204	0.238854
104.673	0.374793	54.0643	0.202509	57.2139	0.20753	66.5234	0.245119	37.4409	0.122826	48.8058	0.194828	42.9066	0.166054	58.3233	0.239915
104.938	0.376451	54.0848	0.203405	57.2939	0.208448	66.6521	0.246204	37.4532	0.12337	48.8518	0.19569	42.9787	0.166789	58.7313	0.240977
104.998	0.378109	54.094	0.204301	57.6188	0.209366	66.9755	0.247289	37.4614	0.123913	48.9976	0.196552	43.3093	0.167524	58.7656	0.242038
105.869	0.379768	54.1433	0.205197	58.1329	0.210285	67.1118	0.248373	37.4822	0.124457	49.0073	0.197414	43.4618	0.168259	59.2017	0.2431
106.013	0.381426	54.207	0.206093	58.5704	0.211203	67.3226	0.249458	37.7388	0.125	49.3179	0.198276	43.5324	0.168993	59.2591	0.244161
106.041	0.383085	54.342	0.206989	58.8776	0.212121	67.6737	0.250542	37.747	0.125543	49.4783	0.199138	43.6179	0.169728	59.8216	0.245223
106.439	0.384743	54.4047	0.207885	59.3025	0.213039	67.9027	0.251627	37.8438	0.126087	49.6437	0.2	43.6486	0.170463	59.993	0.246285
106.646	0.386401	54.5542	0.208781	59.4056	0.213958	68.0404	0.252711	37.9793	0.12663	49.7065	0.200862	43.6644	0.171198	60.1211	0.247346
106.884	0.38806	54.5723	0.209677	60.0104	0.214876	68.2713	0.253796	38.323	0.127174	49.9898	0.201724	43.725	0.171932	60.2045	0.248408
107.309	0.389718	54.6461	0.210573	60.9184	0.215794	68.2915	0.254881	38.42	0.127717	50.0497	0.202586	43.8121	0.172667	60.3254	0.249469
107.888	0.391376	55.1308	0.21147	61.2344	0.216713	68.4858	0.255965	38.4225	0.128261	50.1239	0.203448	43.825	0.173402	61.0396	0.250531
108.393	0.393035	55.2092	0.212366	61.3982	0.217631	68.4957	0.25705	38.5678	0.128804	50.1965	0.20431	43.9389	0.174137	61.1699	0.251592
109.673	0.394693	55.415	0.213262	61.4596	0.218549	68.576	0.258134	38.6937	0.129348	50.2097	0.205172	44.2169	0.174871	61.2421	0.252654
110.211	0.396352	55.7169	0.214158	61.5125	0.219467	68.6715	0.259219	38.775	0.129891	50.2869	0.206034	44.5938	0.175606	61.4798	0.253715
110.212	0.39801	55.7203	0.215054	61.5815	0.220386	69.008	0.260304	38.7791	0.130435	50.4192	0.206897	44.6872	0.176341	61.8791	0.254777
110.843	0.399668	55.7275	0.21595	61.7082	0.221304	69.231	0.261388	38.8403	0.130978	50.4458	0.207759	44.919	0.177076	61.9295	0.255839
110.933	0.401327	56.2683	0.216846	61.7263	0.222222	70.0824	0.262473	38.9304	0.131522	50.5314	0.208621	44.9614	0.17781	62.235	0.2569
111.04	0.402985	56.5287	0.217742	61.952	0.22314	70.4453	0.263557	38.9405	0.132065	50.6447	0.209483	44.9904	0.178545	62.449	0.257962
112.293	0.404643	56.5351	0.218638	62.0011	0.224059	70.5665	0.264642	39.0544	0.132609	50.7566	0.210345	45.0839	0.17928	62.4569	0.259023
112.332	0.406302	56.6066	0.219534	62.2601	0.224977	70.592	0.265727	39.2764	0.133152	50.9111	0.211207	45.1082	0.180015	62.5956	0.260085
113.489	0.40796	56.6997	0.22043	62.5428	0.225895	71.2701	0.266811	39.3812	0.133696	50.9334	0.212069	45.1559	0.180749	62.619	0.261146
113.523	0.409619	56.7112	0.221326	62.6028	0.226814	71.5937	0.267896	39.3899	0.134239	51.0449	0.212931	45.2153	0.181484	62.7376	0.262208
113.854	0.411277	57.029	0.222222	62.749	0.227732	71.8435	0.26898	39.4488	0.134783	51.2163	0.213793	45.262	0.182219	62.9144	0.26327
114.284	0.412935	57.5536	0.223118	63.2187	0.22865	71.8531	0.270065	39.4511	0.135326	51.445	0.214655	45.2707	0.182954	63.3302	0.264331
114.645	0.414594	57.8185	0.224014	63.2941	0.229568	71.9065	0.27115	39.5206	0.13587	51.4832	0.215517	45.3019	0.183688	63.3972	0.265393
114.667	0.416252	58.0691	0.22491	63.4291	0.230487	71.9321	0.272234	39.7702	0.136413	51.629	0.216379	45.3071	0.184423	63.9	0.266454
115.163	0.41791	58.3198	0.225806	63.5302	0.231405	71.9832	0.273319	39.829	0.136957	51.8805	0.217241	45.5024	0.185158	63.9122	0.267516
115.612	0.419569	58.3867	0.226703	63.6354	0.232323	72.2421	0.274403	40.0415	0.1375	51.9807	0.218103	45.6857	0.185893	64.16	0.268577
115.681	0.421227	58.4002	0.227599	63.7904	0.233242	72.3593	0.275488	40.0512	0.138043	51.9809	0.218966	45.7004	0.186627	64.2362	0.269639
116.232	0.422886	58.7821	0.228495	63.9259	0.23416	72.3923	0.276573	40.087	0.138587	52.1928	0.219828	45.9021	0.187362	64.5903	0.270701
116.346	0.424544	58.9071	0.229391	64.1475	0.235078	72.4944	0.277657	40.0906	0.13913	52.1961	0.22069	45.9991	0.188097	64.881	0.271762
117.848	0.426202	59.0889	0.230287	64.1982	0.235996	72.9922	0.278742	40.1726	0.139674	52.3159	0.221552	46.0228	0.188832	64.9564	0.272824
118.371	0.427861	59.2971	0.231183	64.7214	0.236915	73.0275	0.279826	40.2348	0.140217	52.5435	0.222414	46.0491	0.189566	65.0917	0.273885
119.456	0.429519	59.3409	0.232079	64.7797	0.237833	73.1058	0.280911	40.6331	0.140761	52.6383	0.223276	46.2131	0.190301	65.1638	0.274947
119.491	0.431177	59.469	0.232975	65.3318	0.238751	73.3253	0.281996	40.6479	0.141304	52.6722	0.224138	46.3704	0.191036	65.3075	0.276008
119.804	0.432836	59.5047	0.233871	65.579	0.239669	73.6156	0.28308	40.7628	0.141848	52.6895	0.225	46.6163	0.191771	65.3691	0.27707
119.933	0.434494	59.6646	0.234767	65.5837	0.240588	73.6604	0.284165	40.7929	0.142391	52.7008	0.225862	46.617	0.192506	65.5885	0.278132
119.965	0.436153	59.6873	0.235663	66.5129	0.241506	73.8492	0.285249	40.9192	0.142935	52.8008	0.226724	46.7715	0.19324	65.7189	0.279193
120.333	0.437811	59.82	0.236559	66.5988	0.242424	73.9454	0.286334	40.9313	0.143478	52.8117	0.227586	46.8633	0.193975	65.7328	0.280255
120.67	0.439469	60.0441	0.237455	66.6268	0.243343	74.3468	0.287419	41.125	0.144022	52.9031	0.228448	46.9889	0.19471	66.3681	0.281316
120.983	0.441128	60.0689	0.238351	66.6462	0.244261	74.3486	0.288503	41.1527	0.144565	52.9217	0.22931	47.0543	0.195445	66.515	0.282378
121.134	0.442786	60.1883	0.239247	67.023	0.245179	74.3921	0.289588	41.2422	0.145109	53.3417	0.230172	47.2718	0.196179	66.6433	0.283439
121.197	0.444444	60.2073	0.240143	67.4184	0.246097	74.8979	0.290672	41.3502	0.145652	53.3876	0.231034	47.4343	0.196914	67.1145	0.284501
121.221	0.446103	60.2586	0.241039	67.6239	0.247016	75.1594	0.291757	41.3769	0.146196	53.5861	0.231897	47.7343	0.197649	67.1273	0.285563
121.403	0.447761	60.2656	0.241935	67.6797	0.247934	75.2162	0.292842	41.5285	0.146739	53.6008	0.232759	47.7866	0.198384	67.13	0.286624
121.527	0.44942	60.3812	0.242832	67.8447	0.248852	75.2672	0.293926	41.5451	0.147283	53.6232	0.233621	47.7933	0.199118	67.4011	0.287686
121.565	0.451078	60.4208	0.243728	68.0125	0.24977	75.399	0.295011	41.5662	0.147826	53.6323	0.234483	47.8426	0.199853	67.5045	0.288747
121.636	0.452736	60.7898	0.244624	68.3794	0.250689	75.6431	0.296095	41.9632	0.14837	53.6474	0.235345	47.9209	0.200588	67.5497	0.289809
121.725	0.454395	61.3983	0.24552	68.486	0.251607	75.9808	0.29718	42.1413	0.148913	53.6503	0.236207	47.9245	0.201323	67.7113	0.29087
122.082	0.456053	61.4303	0.246416	68.6262	0.252525	76.0753	0.298265	42.3342	0.149457	53.6621	0.237069	48.0117	0.202057	67.737	0.291932
122.416	0.457711	61.4426	0.247312	68.6829	0.253444	76.5096	0.299349	42.3568	0.15	53.8864	0.237931	48.0303	0.202792	67.8707	0.292994
122.487	0.45937	61.4596	0.248208	68.7224	0.254362	76.5934	0.300434	42.3569	0.150543	53.9753	0.238793	48.4605	0.203527	67.892	0.294055
123.095	0.461028	61.604	0.249104	68.845	0.25528	76.6939	0.301518	42.4274	0.151087	54.1032	0.239655	48.5161	0.204262	68.0249	0.295117
124.104	0.462687	61.6118	0.25	69.5921	0.256198	76.7055	0.302603	42.4468	0.15163	54.1275	0.240517	48.5611	0.204996	68.2196	0.296178
124.302	0.464345	61.7293	0.250896	69.6141	0.257117	77.0895	0.303688	42.4491	0.152174	54.1814	0.241379	48.7105	0.205731	68.2394	0.29724
124.486	0.466003	62.0922	0.251792	69.748	0.258035	77.2144	0.304772	42.5236	0.152717	54.2347	0.242241	48.7999	0.206466	68.3552	0.298301
124.679	0.467662	62.2016	0.252688	69.9267	0.258953	77.2994	0.305857	42.6465	0.153261	54.4402	0.243103	48.9674	0.207201	68.4917	0.299363
125.147	0.46932	62.3874	0.253584	70.2185	0.259871	77.3993	0.306941	42.7686	0.153804	54.5341	0.243966	49.0961	0.207935	68.499	0.300425
125.193	0.470978	62.6674	0.25448	70.4222	0.26079	77.4495	0.308026	42.7804	0.154348	54.5773	0.244828	49.1473	0.20867	68.9894	0.301486
125.371	0.472637	62.8716	0.255376	70.531	0.261708	77.8068	0.309111	43.0188	0.154891	54.6318	0.24569	49.1545	0.209405	68.9915	0.302548
126.439	0.474295	63.0753	0.256272	70.5876	0.262626	78.5197	0.310195	43.1238	0.155435	54.8087	0.246552	49.1786	0.21014	68.9999	0.303609
126.929	0.475954	63.0907	0.257168	71.0227	0.263545	78.5536	0.31128	43.1812	0.155978	54.8897	0.247414	49.2403	0.210874	69.1602	0.304671
127.246	0.477612	63.328	0.258065	71.4475	0.264463	78.8544	0.312364	43.2988	0.156522	54.9859	0.248276	49.3672	0.211609	69.1937	0.305732
127.41	0.47927	63.4313	0.258961	71.621	0.265381	79.0663	0.313449	43.3337	0.157065	55.0803	0.249138	49.4894	0.212344	69.2757	0.306794
127.471	0.480929	63.516	0.259857	71.6217	0.266299	79.1465	0.314534	43.3413	0.157609	55.2091	0.25	49.5942	0.213079	69.6016	0.307856
128.232	0.482587	63.9396	0.260753	71.655	0.267218	79.369	0.315618	43.495	0.158152	55.4487	0.250862	49.8312	0.213813	69.8505	0.308917
129.167	0.484245	63.9629	0.261649	71.7634	0.268136	79.497	0.316703	43.5815	0.158696	55.4723	0.251724	49.9376	0.214548	69.8984	0.309979
129.669	0.485904	63.9992	0.262545	71.8633	0.269054	79.6099	0.317787	43.5849	0.159239	55.7462	0.252586	49.9942	0.215283	69.9636	0.31104
129.784	0.487562	64.2861	0.263441	71.9867	0.269972	79.6207	0.318872	43.6623	0.159783	55.768	0.253448	50.4275	0.216018	70.0051	0.312102
130.089	0.489221	64.3362	0.264337	72.1877	0.270891	79.9835	0.319957	43.7876	0.160326	56.0759	0.25431	50.4329	0.216752	70.1032	0.313163
130.414	0.490879	64.4621	0.265233	72.3005	0.271809	80.2306	0.321041	43.7879	0.16087	56.262	0.255172	50.546	0.217487	70.1075	0.314225
130.737	0.492537	64.6557	0.266129	72.391	0.272727	80.4474	0.322126	43.8818	0.161413	56.3001	0.256034	50.6068	0.218222	70.1591	0.315287
131.241	0.494196	64.7164	0.267025	72.5659	0.273646	80.5224	0.32321	43.9217	0.161957	56.375	0.256897	50.7195	0.218957	70.3552	0.316348
132.424	0.495854	64.9149	0.267921	72.7055	0.274564	80.5434	0.324295	43.9837	0.1625	56.6498	0.257759	50.895	0.219691	70.5724	0.31741
133.634	0.497512	65.4844	0.268817	72.7263	0.275482	80.6073	0.32538	44.2472	0.163043	56.6803	0.258621	50.9381	0.220426	70.5768	0.318471
133.73	0.499171	65.6515	0.269713	72.7996	0.2764	80.6623	0.326464	44.4223	0.163587	56.8099	0.259483	51.0806	0.221161	70.7091	0.319533
133.935	0.500829	65.7221	0.270609	73.1094	0.277319	80.8374	0.327549	44.6681	0.16413	56.8482	0.260345	51.2655	0.221896	70.8958	0.320594
134.472	0.502488	65.8434	0.271505	73.3351	0.278237	80.9686	0.328633	44.7151	0.164674	56.8696	0.261207	51.2771	0.22263	71.4877	0.321656
134.804	0.504146	65.8973	0.272401	73.4709	0.279155	81.4323	0.329718	44.8155	0.165217	56.9431	0.262069	51.3345	0.223365	72.0981	0.322718
135.298	0.505804	66.1999	0.273297	73.6767	0.280073	81.6312	0.330803	45.3541	0.165761	56.996	0.262931	51.5574	0.2241	72.1478	0.323779
137.297	0.507463	66.487	0.274194	73.8244	0.280992	81.8015	0.331887	45.3951	0.166304	57.3468	0.263793	51.5642	0.224835	72.3479	0.324841
138.086	0.509121	66.5235	0.27509	74.8929	0.28191	81.906	0.332972	45.5405	0.166848	57.6085	0.264655	51.6053	0.225569	72.9103	0.325902
140.026	0.510779	66.5395	0.275986	75.2971	0.282828	81.9905	0.334056	45.5827	0.167391	57.738	0.265517	51.761	0.226304	74.4058	0.326964
140.085	0.512438	66.5549	0.276882	75.3516	0.283747	82.2575	0.335141	45.588	0.167935	57.8892	0.266379	51.9869	0.227039	74.4729	0.328025
140.603	0.514096	66.7028	0.277778	75.4157	0.284665	82.2697	0.336226	45.6401	0.168478	58.4859	0.267241	52.1064	0.227774	74.5211	0.329087
140.945	0.515755	66.7995	0.278674	75.5688	0.285583	82.3509	0.33731	45.7314	0.169022	58.7552	0.268103	52.1206	0.228508	74.5235	0.330149
140.983	0.517413	66.9133	0.27957	75.6824	0.286501	82.3987	0.338395	45.744	0.169565	59.0036	0.268966	52.144	0.229243	74.8619	0.33121
141.472	0.519071	66.9997	0.280466	76.0725	0.28742	82.4152	0.339479	45.9239	0.170109	59.0631	0.269828	52.1691	0.229978	74.8973	0.332272
141.727	0.52073	67.1282	0.281362	76.2543	0.288338	82.7955	0.340564	46.0121	0.170652	59.3182	0.27069	52.2124	0.230713	75.1902	0.333333
141.884	0.522388	67.1865	0.282258	76.4918	0.289256	83.0038	0.341649	46.1188	0.171196	59.5115	0.271552	52.2625	0.231447	75.4975	0.334395
143.438	0.524046	67.3838	0.283154	76.7106	0.290174	83.0362	0.342733	46.2432	0.171739	59.7044	0.272414	52.4084	0.232182	75.6431	0.335456
143.579	0.525705	67.6026	0.28405	77.334	0.291093	83.206	0.343818	46.4836	0.172283	59.7175	0.273276	52.5147	0.232917	75.8282	0.336518
144.004	0.527363	68.0847	0.284946	77.5089	0.292011	83.4658	0.344902	46.883	0.172826	59.9872	0.274138	52.7108	0.233652	76.0771	0.33758
144.405	0.529022	68.1723	0.285842	77.7872	0.292929	83.9949	0.345987	46.9108	0.17337	60.0681	0.275	52.7268	0.234386	76.121	0.338641
144.759	0.53068	68.2712	0.286738	77.8938	0.293848	84.0461	0.347072	46.946	0.173913	60.2212	0.275862	52.7451	0.235121	76.2479	0.339703
146.08	0.532338	68.4678	0.287634	78.0204	0.294766	84.264	0.348156	47.0117	0.174457	60.2791	0.276724	52.7863	0.235856	76.2624	0.340764
146.835	0.533997	68.5913	0.28853	78.2337	0.295684	84.2877	0.349241	47.0242	0.175	60.5329	0.277586	52.8307	0.236591	76.3936	0.341826
146.943	0.535655	68.8184	0.289427	78.5824	0.296602	84.3881	0.350325	47.1696	0.175543	60.5364	0.278448	52.9012	0.237325	76.4029	0.342887
147.489	0.537313	68.8745	0.290323	78.7598	0.297521	84.4581	0.35141	47.19	0.176087	60.8139	0.27931	52.9158	0.23806	76.4356	0.343949
147.73	0.538972	68.9854	0.291219	78.7973	0.298439	85.0617	0.352495	47.2232	0.17663	60.8472	0.280172	52.9578	0.238795	76.6395	0.345011
149.544	0.54063	69.0173	0.292115	78.8575	0.299357	85.1074	0.353579	47.296	0.177174	60.885	0.281034	53.0029	0.23953	76.6887	0.346072
150.096	0.542289	69.2735	0.293011	79.0025	0.300275	85.1495	0.354664	47.3999	0.177717	61.2927	0.281897	53.1257	0.240265	77.0688	0.347134
150.682	0.543947	69.4236	0.293907	79.0966	0.301194	86.3695	0.355748	47.4301	0.178261	61.3252	0.282759	53.2193	0.240999	77.4893	0.348195
151.003	0.545605	69.5802	0.294803	79.2137	0.302112	86.5355	0.356833	47.5509	0.178804	61.4472	0.283621	53.5912	0.241734	77.9096	0.349257
151.274	0.547264	70.3357	0.295699	79.6021	0.30303	86.8244	0.357918	47.5748	0.179348	61.6988	0.284483	53.6283	0.242469	78.0182	0.350318
151.308	0.548922	70.4552	0.296595	79.6177	0.303949	86.8271	0.359002	47.5821	0.179891	61.7538	0.285345	53.9749	0.243204	78.0277	0.35138
151.786	0.55058	70.5625	0.297491	79.8351	0.304867	87.0258	0.360087	47.7573	0.180435	61.8503	0.286207	53.9895	0.243938	78.0795	0.352442
152.108	0.552239	70.8544	0.298387	80.2326	0.305785	87.1632	0.361171	47.8017	0.180978	62.1038	0.287069	54.0892	0.244673	78.2599	0.353503
152.114	0.553897	70.8611	0.299283	80.7105	0.306703	87.3409	0.362256	48.0243	0.181522	62.2717	0.287931	54.09	0.245408	78.3677	0.354565
152.373	0.555556	71.6077	0.300179	80.8829	0.307622	87.9658	0.363341	48.0329	0.182065	62.2983	0.288793	54.1266	0.246143	78.5549	0.355626
152.722	0.557214	72.0379	0.301075	81.0859	0.30854	88.437	0.364425	48.0391	0.182609	62.4516	0.289655	54.1548	0.246877	78.6837	0.356688
153.261	0.558872	72.2807	0.301971	81.2851	0.309458	88.524	0.36551	48.1955	0.183152	62.4906	0.290517	54.2423	0.247612	78.7031	0.357749
153.277	0.560531	72.6687	0.302867	81.4454	0.310376	88.6344	0.366594	48.2653	0.183696	62.9269	0.291379	54.257	0.248347	78.7416	0.358811
153.423	0.562189	73.0419	0.303763	81.7641	0.311295	88.8487	0.367679	48.3029	0.184239	63.0521	0.292241	54.412	0.249082	78.7966	0.359873
155.374	0.563847	73.6369	0.304659	81.8741	0.312213	89.0353	0.368764	48.4628	0.184783	63.2138	0.293103	54.5398	0.249816	78.9036	0.360934
155.596	0.565506	73.8276	0.305556	81.9917	0.313131	89.1119	0.369848	48.5379	0.185326	63.2972	0.293966	54.5502	0.250551	79.0483	0.361996
156.455	0.567164	73.8815	0.306452	81.9935	0.31405	89.3745	0.370933	48.699	0.18587	63.3024	0.294828	54.695	0.251286	79.3344	0.363057
157.262	0.568823	73.9596	0.307348	82.0522	0.314968	89.6303	0.372017	48.7209	0.186413	63.3253	0.29569	54.6964	0.252021	79.6512	0.364119
158.081	0.570481	74.0081	0.308244	82.0636	0.315886	89.6985	0.373102	48.7471	0.186957	63.5072	0.296552	54.8515	0.252755	79.7484	0.36518
158.478	0.572139	74.041	0.30914	82.1402	0.316804	89.9297	0.374187	48.9046	0.1875	63.5591	0.297414	55.1811	0.25349	79.8391	0.366242
158.598	0.573798	74.1022	0.310036	82.2725	0.317723	89.9567	0.375271	48.9802	0.188043	63.618	0.298276	55.3194	0.254225	79.9564	0.367304
158.743	0.575456	74.23	0.310932	82.7449	0.318641	90.3362	0.376356	49.1324	0.188587	63.65	0.299138	55.3936	0.25496	80.3479	0.368365
159.02	0.577114	74.4789	0.311828	82.749	0.319559	90.4219	0.37744	49.1328	0.18913	63.7909	0.3	55.4793	0.255694	80.4104	0.369427
160.272	0.578773	74.5423	0.312724	82.8614	0.320478	90.6095	0.378525	49.3005	0.189674	64.055	0.300862	55.5425	0.256429	80.4213	0.370488
160.46	0.580431	74.7049	0.31362	83.0448	0.321396	91.079	0.37961	49.3879	0.190217	64.1027	0.301724	55.6652	0.257164	80.6891	0.37155
160.749	0.58209	74.721	0.314516	83.1474	0.322314	91.1614	0.380694	49.4082	0.190761	64.1969	0.302586	55.9786	0.257899	80.7089	0.372611
161.068	0.583748	75.0025	0.315412	83.3427	0.323232	91.6619	0.381779	49.4239	0.191304	64.4306	0.303448	56.0231	0.258633	80.8026	0.373673
161.14	0.585406	75.1952	0.316308	83.4161	0.324151	92.2722	0.382863	49.4867	0.191848	64.6306	0.30431	56.0254	0.259368	81.0324	0.374735
161.261	0.587065	75.3015	0.317204	83.4637	0.325069	92.4847	0.383948	49.5816	0.192391	64.8668	0.305172	56.1014	0.260103	81.0605	0.375796
162.008	0.588723	75.3237	0.3181	83.9562	0.325987	92.6586	0.385033	49.5861	0.192935	64.9459	0.306034	56.1627	0.260838	81.0874	0.376858
162.071	0.590381	75.4452	0.318996	84.2525	0.326905	92.7376	0.386117	49.6942	0.193478	64.9594	0.306897	56.1665	0.261572	81.1606	0.377919
162.409	0.59204	75.5937	0.319892	84.7054	0.327824	92.7639	0.387202	49.7207	0.194022	65.1763	0.307759	56.1709	0.262307	81.2095	0.378981
164.671	0.593698	75.6474	0.320789	84.7492	0.328742	93.666	0.388286	49.7864	0.194565	65.2258	0.308621	56.5095	0.263042	81.3921	0.380042
165.033	0.595357	75.6931	0.321685	84.8706	0.32966	93.6661	0.389371	49.8149	0.195109	65.312	0.309483	56.6042	0.263777	81.3967	0.381104
165.258	0.597015	75.8605	0.322581	84.9049	0.330579	93.7957	0.390456	49.8684	0.195652	65.3195	0.310345	56.6071	0.264511	81.4738	0.382166
165.669	0.598673	75.9305	0.323477	85.369	0.331497	93.9055	0.39154	49.9302	0.196196	65.368	0.311207	56.6366	0.265246	81.6255	0.383227
165.985	0.600332	76.1516	0.324373	85.3962	0.332415	94.2528	0.392625	50.3004	0.196739	65.679	0.312069	56.7369	0.265981	81.8844	0.384289
167.125	0.60199	76.2518	0.325269	85.6041	0.333333	94.3692	0.393709	50.3412	0.197283	65.7054	0.312931	56.7518	0.266716	82.2127	0.38535
167.206	0.603648	76.4506	0.326165	86.5136	0.334252	94.4349	0.394794	50.3488	0.197826	65.7539	0.313793	56.9819	0.26745	82.8367	0.386412
167.583	0.605307	76.5582	0.327061	86.8086	0.33517	94.6819	0.395879	50.5479	0.19837	66.0717	0.314655	57.063	0.268185	83.0364	0.387473
167.596	0.606965	76.8691	0.327957	86.8146	0.336088	94.9992	0.396963	50.9256	0.198913	66.1762	0.315517	57.1535	0.26892	83.0417	0.388535
167.626	0.608624	77.073	0.328853	86.863	0.337006	95.0143	0.398048	50.9557	0.199457	66.3008	0.316379	57.1762	0.269655	83.6263	0.389597
167.663	0.610282	77.1309	0.329749	86.8912	0.337925	95.1898	0.399132	50.962	0.2	66.4594	0.317241	57.4076	0.270389	83.8528	0.390658
167.992	0.61194	77.1677	0.330645	87.5735	0.338843	95.4006	0.400217	51.0377	0.200543	66.7743	0.318103	57.4538	0.271124	83.9379	0.39172
168.433	0.613599	77.1979	0.331541	87.6173	0.339761	95.6292	0.401302	51.1115	0.201087	67.2608	0.318966	57.4552	0.271859	83.9672	0.392781
168.968	0.615257	77.3256	0.332437	88.3393	0.34068	96.228	0.402386	51.199	0.20163	67.4755	0.319828	57.472	0.272594	83.9874	0.393843
169.257	0.616915	77.5651	0.333333	88.4831	0.341598	96.3113	0.403471	51.2628	0.202174	67.5603	0.32069	57.5205	0.273328	84.6269	0.394904
169.638	0.618574	77.8057	0.334229	88.5092	0.342516	96.4371	0.404555	51.3139	0.202717	67.5736	0.321552	57.6347	0.274063	84.6815	0.395966
170.629	0.620232	77.8986	0.335125	88.5105	0.343434	96.4546	0.40564	51.3309	0.203261	67.7979	0.322414	57.7858	0.274798	84.8695	0.397028
171.431	0.621891	78.5821	0.336022	89.3459	0.344353	96.7588	0.406725	51.3595	0.203804	68.1259	0.323276	57.8079	0.275533	84.9058	0.398089
171.475	0.623549	78.6894	0.336918	89.4822	0.345271	97.4504	0.407809	51.3637	0.204348	68.3564	0.324138	57.9209	0.276267	85.1653	0.399151
171.812	0.625207	78.9006	0.337814	89.5287	0.346189	97.4867	0.408894	51.4056	0.204891	68.4834	0.325	58.2877	0.277002	85.2594	0.400212
172.339	0.626866	78.9037	0.33871	89.5822	0.347107	97.5113	0.409978	51.5977	0.205435	68.8766	0.325862	58.8303	0.277737	85.2826	0.401274
173.545	0.628524	78.9526	0.339606	89.7991	0.348026	97.8414	0.411063	51.7887	0.205978	68.9197	0.326724	58.8482	0.278472	86.1802	0.402335
173.678	0.630182	78.9777	0.340502	89.8045	0.348944	99.1403	0.412148	51.8603	0.206522	68.9229	0.327586	59.118	0.279206	86.2034	0.403397
173.753	0.631841	79.371	0.341398	90.0014	0.349862	99.3712	0.413232	52.3882	0.207065	68.9736	0.328448	59.1544	0.279941	86.4468	0.404459
173.977	0.633499	79.3924	0.342294	90.0231	0.350781	99.6111	0.414317	52.4102	0.207609	69.1098	0.32931	59.3325	0.280676	86.8656	0.40552
174.172	0.635158	79.5903	0.34319	90.1128	0.351699	100.518	0.415401	52.5964	0.208152	69.2141	0.330172	59.3608	0.281411	86.967	0.406582
174.372	0.636816	79.8426	0.344086	90.2666	0.352617	101.138	0.416486	52.6401	0.208696	69.2454	0.331034	59.4109	0.282145	87.2494	0.407643
174.822	0.638474	80.4763	0.344982	90.5158	0.353535	101.199	0.41757	52.8598	0.209239	69.4649	0.331897	59.5858	0.28288	87.5255	0.408705
174.897	0.640133	80.5749	0.345878	90.5642	0.354454	101.37	0.418655	52.9058	0.209783	69.539	0.332759	59.7849	0.283615	88.1324	0.409766
174.935	0.641791	80.7688	0.346774	90.8121	0.355372	101.595	0.41974	52.9242	0.210326	69.6635	0.333621	60.0504	0.28435	88.6707	0.410828
177.567	0.643449	80.9271	0.34767	91.0088	0.35629	101.664	0.420824	52.9533	0.21087	69.7278	0.334483	60.1236	0.285084	88.7172	0.41189
178.24	0.645108	80.9478	0.348566	91.2269	0.357208	101.737	0.421909	53.2057	0.211413	70.1921	0.335345	60.1921	0.285819	88.8454	0.412951
179.556	0.646766	81.1681	0.349462	91.255	0.358127	101.83	0.422993	53.2074	0.211957	70.2971	0.336207	60.3437	0.286554	89.1853	0.414013
181.734	0.648425	81.6094	0.350358	91.5316	0.359045	101.875	0.424078	53.2501	0.2125	70.302	0.337069	60.6553	0.287289	89.3137	0.415074
181.919	0.650083	81.6997	0.351254	92.1505	0.359963	102.047	0.425163	53.3224	0.213043	70.5134	0.337931	60.7432	0.288024	89.4574	0.416136
182.059	0.651741	81.8445	0.352151	92.2038	0.360882	102.09	0.426247	53.3435	0.213587	70.6468	0.338793	60.7706	0.288758	89.4674	0.417197
182.835	0.6534	81.8704	0.353047	92.6488	0.3618	102.191	0.427332	53.3565	0.21413	70.7625	0.339655	60.8555	0.289493	89.7517	0.418259
183.32	0.655058	81.9542	0.353943	92.7667	0.362718	102.458	0.428416	53.4971	0.214674	70.9644	0.340517	60.8994	0.290228	89.993	0.419321
183.338	0.656716	82.2238	0.354839	92.8474	0.363636	102.736	0.429501	53.4987	0.215217	71.0302	0.341379	61.0192	0.290963	90.0632	0.420382
184.135	0.658375	82.442	0.355735	94.1398	0.364555	103.491	0.430586	53.5543	0.215761	71.1108	0.342241	61.0433	0.291697	90.462	0.421444
184.424	0.660033	82.4464	0.356631	94.7061	0.365473	103.958	0.43167	53.9366	0.216304	71.1826	0.343103	61.1447	0.292432	91.0062	0.422505
184.572	0.661692	82.4865	0.357527	94.7277	0.366391	103.983	0.432755	53.9732	0.216848	71.2074	0.343966	61.2558	0.293167	91.274	0.423567
184.793	0.66335	83.3625	0.358423	95.4962	0.367309	104.148	0.433839	53.9747	0.217391	71.2128	0.344828	61.2669	0.293902	91.3229	0.424628
186.102	0.665008	83.4616	0.359319	95.6702	0.368228	104.239	0.434924	54.1745	0.217935	71.2231	0.34569	61.2856	0.294636	91.5626	0.42569
186.571	0.666667	83.5412	0.360215	95.8397	0.369146	104.395	0.436009	54.3263	0.218478	71.5429	0.346552	61.3373	0.295371	91.6706	0.426752
186.651	0.668325	83.8272	0.361111	96.3209	0.370064	104.747	0.437093	54.4774	0.219022	71.6736	0.347414	61.3518	0.296106	91.8957	0.427813
187.983	0.669983	83.9088	0.362007	96.3298	0.370983	104.802	0.438178	54.5246	0.219565	71.7824	0.348276	61.5566	0.296841	91.9156	0.428875
188.562	0.671642	84.0934	0.362903	96.3653	0.371901	105.129	0.439262	54.5707	0.220109	72.0579	0.349138	61.6244	0.297575	92.0382	0.429936
189.122	0.6733	84.2045	0.363799	96.5896	0.372819	105.278	0.440347	54.6756	0.220652	72.1129	0.35	61.6953	0.29831	92.1496	0.430998
190.648	0.674959	84.4447	0.364695	96.6156	0.373737	105.378	0.441432	54.8184	0.221196	72.113	0.350862	61.7934	0.299045	92.8304	0.432059
191.86	0.676617	84.9258	0.365591	96.6156	0.374656	105.492	0.442516	55.0557	0.221739	72.1317	0.351724	61.8536	0.29978	93.2618	0.433121
193.096	0.678275	85.1615	0.366487	97.381	0.375574	105.603	0.443601	55.0811	0.222283	72.1342	0.352586	61.9928	0.300514	93.4648	0.434183
193.656	0.679934	85.374	0.367384	98.438	0.376492	105.739	0.444685	55.097	0.222826	72.2422	0.353448	62.1723	0.301249	93.5888	0.435244
194.012	0.681592	85.7311	0.36828	98.5801	0.37741	106.779	0.44577	55.1401	0.22337	72.2995	0.35431	62.2104	0.301984	93.6378	0.436306
194.147	0.68325	85.8761	0.369176	99.1289	0.378329	106.926	0.446855	55.218	0.223913	72.4809	0.355172	62.3741	0.302719	93.7249	0.437367
194.971	0.684909	86.055	0.370072	99.3861	0.379247	107.029	0.447939	55.3625	0.224457	72.9042	0.356034	62.868	0.303453	93.7981	0.438429
195.443	0.686567	86.5047	0.370968	99.9685	0.380165	107.091	0.449024	55.441	0.225	72.9912	0.356897	62.9046	0.304188	93.8136	0.43949
196.11	0.688226	86.7689	0.371864	99.9931	0.381084	107.111	0.450108	55.4522	0.225543	73.0709	0.357759	62.9536	0.304923	94.0345	0.440552
196.293	0.689884	86.9634	0.37276	100.002	0.382002	107.244	0.451193	55.5567	0.226087	73.678	0.358621	63.005	0.305658	94.0523	0.441614
196.588	0.691542	87.0504	0.373656	100.332	0.38292	107.282	0.452278	55.6298	0.22663	73.9859	0.359483	63.0697	0.306392	94.1828	0.442675
196.669	0.693201	87.4252	0.374552	100.873	0.383838	107.318	0.453362	55.6449	0.227174	73.9914	0.360345	63.1464	0.307127	94.2812	0.443737
197.774	0.694859	88.1963	0.375448	100.911	0.384757	107.661	0.454447	55.6489	0.227717	74.1057	0.361207	63.233	0.307862	94.4444	0.444798
198.2	0.696517	88.6253	0.376344	100.945	0.385675	108.342	0.455531	55.7043	0.228261	74.1187	0.362069	63.4046	0.308597	94.6641	0.44586
199.845	0.698176	89.117	0.37724	101.533	0.386593	108.963	0.456616	55.8996	0.228804	74.322	0.362931	63.6083	0.309331	94.6797	0.446921
199.954	0.699834	89.1249	0.378136	101.536	0.387511	109.129	0.457701	55.9164	0.229348	74.4267	0.363793	63.6176	0.310066	94.8395	0.447983
201.968	0.701493	89.2195	0.379032	101.67	0.38843	109.425	0.458785	55.9199	0.229891	74.4576	0.364655	63.69	0.310801	94.9489	0.449045
202.195	0.703151	89.249	0.379928	101.88	0.389348	109.46	0.45987	56.0322	0.230435	74.4587	0.365517	63.7425	0.311536	94.9948	0.450106
202.339	0.704809	89.6533	0.380824	102.318	0.390266	109.686	0.460954	56.0942	0.230978	74.5258	0.366379	63.7541	0.31227	95.2054	0.451168
202.759	0.706468	89.6873	0.38172	102.419	0.391185	109.816	0.462039	56.1958	0.231522	74.7698	0.367241	63.8276	0.313005	95.2813	0.452229
203.604	0.708126	90.3926	0.382616	102.442	0.392103	110.068	0.463124	56.2508	0.232065	74.8178	0.368103	63.8902	0.31374	95.5141	0.453291
204.25	0.709784	90.4189	0.383513	102.465	0.393021	110.1	0.464208	56.3338	0.232609	75.0338	0.368966	63.9778	0.314475	96.3836	0.454352
204.683	0.711443	91.1475	0.384409	102.75	0.393939	110.512	0.465293	56.429	0.233152	75.0559	0.369828	64.0413	0.315209	96.5035	0.455414
204.972	0.713101	91.6016	0.385305	102.804	0.394858	110.701	0.466377	56.4537	0.233696	75.2199	0.37069	64.0967	0.315944	96.5899	0.456476
204.993	0.71476	91.6534	0.386201	103.782	0.395776	110.734	0.467462	56.6769	0.234239	75.3559	0.371552	64.279	0.316679	96.7637	0.457537
206.521	0.716418	91.823	0.387097	104.06	0.396694	111.107	0.468547	56.7329	0.234783	75.6484	0.372414	64.2909	0.317414	96.9391	0.458599
207.819	0.718076	91.8581	0.387993	104.06	0.397612	111.387	0.469631	56.8155	0.235326	75.6656	0.373276	64.5008	0.318148	96.9392	0.45966
208.288	0.719735	92.8401	0.388889	104.066	0.398531	111.628	0.470716	56.8611	0.23587	75.6957	0.374138	64.6617	0.318883	96.9725	0.460722
210.18	0.721393	93.2041	0.389785	104.601	0.399449	111.653	0.4718	56.9588	0.236413	75.7042	0.375	64.7099	0.319618	97.015	0.461783
210.724	0.723051	93.4289	0.390681	105.104	0.400367	111.993	0.472885	57.0089	0.236957	75.826	0.375862	65.0174	0.320353	97.0685	0.462845
210.749	0.72471	93.7149	0.391577	105.16	0.401286	112.163	0.47397	57.046	0.2375	75.9042	0.376724	65.0278	0.321087	97.777	0.463907
212.796	0.726368	94.2451	0.392473	105.186	0.402204	112.564	0.475054	57.2017	0.238043	75.9669	0.377586	65.1006	0.321822	97.9274	0.464968
214.917	0.728027	95.2754	0.393369	105.362	0.403122	112.887	0.476139	57.3504	0.238587	76.0008	0.378448	65.1538	0.322557	97.9483	0.46603
216.051	0.729685	95.3822	0.394265	105.681	0.40404	112.94	0.477223	57.3929	0.23913	76.0126	0.37931	65.26	0.323292	97.9655	0.467091
217.316	0.731343	95.425	0.395161	105.91	0.404959	113.01	0.478308	57.5218	0.239674	76.2495	0.380172	65.4013	0.324026	98.0987	0.468153
218.408	0.733002	95.4282	0.396057	106.087	0.405877	113.063	0.479393	57.5311	0.240217	76.266	0.381034	65.6595	0.324761	98.1497	0.469214
219.159	0.73466	95.7758	0.396953	106.095	0.406795	113.229	0.480477	57.7609	0.240761	76.3747	0.381897	65.795	0.325496	98.1604	0.470276
221.535	0.736318	95.8076	0.397849	106.357	0.407713	114.233	0.481562	57.8143	0.241304	76.458	0.382759	65.991	0.326231	98.2052	0.471338
221.745	0.737977	96.0984	0.398746	106.656	0.408632	114.415	0.482646	57.898	0.241848	76.5484	0.383621	66.1262	0.326965	98.9762	0.472399
221.91	0.739635	96.0991	0.399642	106.82	0.40955	114.647	0.483731	57.921	0.242391	76.6216	0.384483	66.2835	0.3277	99.0257	0.473461
222.904	0.741294	96.271	0.400538	106.96	0.410468	114.656	0.484816	58.0466	0.242935	76.7655	0.385345	66.4505	0.328435	99.2848	0.474522
223.19	0.742952	96.5138	0.401434	107.027	0.411387	115.242	0.4859	58.0871	0.243478	76.8387	0.386207	66.6837	0.32917	99.7806	0.475584
223.392	0.74461	96.5739	0.40233	107.332	0.412305	115.352	0.486985	58.1891	0.244022	77.0698	0.387069	66.7587	0.329904	99.7827	0.476645
224.102	0.746269	96.578	0.403226	107.658	0.413223	115.907	0.488069	58.2147	0.244565	77.1329	0.387931	66.799	0.330639	99.8465	0.477707
224.331	0.747927	96.7142	0.404122	107.66	0.414141	116.475	0.489154	58.4698	0.245109	77.2113	0.388793	66.8075	0.331374	99.8685	0.478769
224.673	0.749585	96.7306	0.405018	108.592	0.41506	116.499	0.490239	58.7405	0.245652	77.2986	0.389655	66.8958	0.332109	99.8823	0.47983
224.882	0.751244	96.9125	0.405914	108.937	0.415978	117.095	0.491323	58.821	0.246196	78.2056	0.390517	66.9607	0.332843	99.9294	0.480892
225.153	0.752902	97.2338	0.40681	109.333	0.416896	117.197	0.492408	58.9426	0.246739	78.3787	0.391379	67.023	0.333578	100.014	0.481953
225.368	0.754561	97.3476	0.407706	110.261	0.417815	117.204	0.493492	58.9458	0.247283	78.4002	0.392241	67.1426	0.334313	100.019	0.483015
226.599	0.756219	98.0433	0.408602	110.534	0.418733	117.636	0.494577	58.9599	0.247826	78.4088	0.393103	67.284	0.335048	100.076	0.484076
229.048	0.757877	98.3279	0.409498	111.105	0.419651	117.745	0.495662	59.0045	0.24837	78.5491	0.393966	67.5014	0.335783	100.088	0.485138
229.308	0.759536	98.7071	0.410394	111.521	0.420569	117.792	0.496746	59.0207	0.248913	78.6084	0.394828	67.8958	0.336517	100.154	0.4862
229.378	0.761194	98.8498	0.41129	111.523	0.421488	118.054	0.497831	59.1261	0.249457	78.6597	0.39569	67.9026	0.337252	100.198	0.487261
230.242	0.762852	99.2114	0.412186	111.617	0.422406	118.1	0.498915	59.3469	0.25	78.7168	0.396552	68.138	0.337987	100.373	0.488323
231.468	0.764511	99.342	0.413082	111.63	0.423324	118.109	0.5	59.4804	0.250543	78.8451	0.397414	68.1992	0.338722	100.611	0.489384
232.434	0.766169	99.6936	0.413978	111.635	0.424242	118.138	0.501085	59.5532	0.251087	78.8975	0.398276	68.3424	0.339456	100.742	0.490446
232.602	0.767828	100.235	0.414875	111.723	0.425161	118.613	0.502169	59.5833	0.25163	78.9157	0.399138	68.4808	0.340191	100.93	0.491507
233.468	0.769486	100.246	0.415771	111.85	0.426079	119.577	0.503254	59.6028	0.252174	79.252	0.4	68.6733	0.340926	100.952	0.492569
233.959	0.771144	100.463	0.416667	111.984	0.426997	119.706	0.504338	59.7425	0.252717	79.3447	0.400862	68.7084	0.341661	101.089	0.493631
234.274	0.772803	101.329	0.417563	112.166	0.427916	119.904	0.505423	59.8769	0.253261	79.367	0.401724	69.0087	0.342395	101.124	0.494692
234.485	0.774461	101.451	0.418459	112.35	0.428834	120.203	0.506508	59.8967	0.253804	79.4472	0.402586	69.1312	0.34313	101.199	0.495754
234.863	0.776119	101.572	0.419355	112.42	0.429752	120.506	0.507592	60.147	0.254348	79.6701	0.403448	69.7253	0.343865	101.218	0.496815
235.161	0.777778	101.768	0.420251	112.573	0.43067	120.879	0.508677	60.2119	0.254891	79.6862	0.40431	69.8964	0.3446	101.775	0.497877
235.887	0.779436	103.26	0.421147	112.679	0.431589	121.145	0.509761	60.4244	0.255435	79.7968	0.405172	70.153	0.345334	102.044	0.498938
236.849	0.781095	103.956	0.422043	112.783	0.432507	121.215	0.510846	60.7314	0.255978	79.823	0.406034	70.1581	0.346069	102.069	0.5
238.588	0.782753	104.107	0.422939	113.021	0.433425	121.263	0.511931	60.7314	0.256522	79.8265	0.406897	70.1811	0.346804	102.114	0.501062
240.397	0.784411	104.209	0.423835	113.164	0.434343	121.268	0.513015	60.7428	0.257065	79.9523	0.407759	70.2197	0.347539	102.303	0.502123
241.158	0.78607	104.885	0.424731	113.48	0.435262	121.301	0.5141	60.7435	0.257609	79.9813	0.408621	70.2326	0.348273	102.397	0.503185
241.342	0.787728	104.895	0.425627	113.69	0.43618	121.455	0.515184	60.7599	0.258152	80.0124	0.409483	70.283	0.349008	102.843	0.504246
241.655	0.789386	104.941	0.426523	114.361	0.437098	121.561	0.516269	60.8516	0.258696	80.3692	0.410345	70.4227	0.349743	102.998	0.505308
242.61	0.791045	105.603	0.427419	114.753	0.438017	122.455	0.517354	60.854	0.259239	80.6234	0.411207	70.48	0.350478	103.146	0.506369
243.004	0.792703	105.885	0.428315	114.777	0.438935	122.864	0.518438	60.8698	0.259783	80.765	0.412069	70.5759	0.351212	103.316	0.507431
244.706	0.794362	105.885	0.429211	115.328	0.439853	123.307	0.519523	61.0917	0.260326	80.7764	0.412931	70.8155	0.351947	103.433	0.508493
244.764	0.79602	106.546	0.430108	115.517	0.440771	123.808	0.520607	61.1252	0.26087	80.9053	0.413793	70.9278	0.352682	103.669	0.509554
245.454	0.797678	106.673	0.431004	115.864	0.44169	124.258	0.521692	61.2421	0.261413	80.9208	0.414655	71.2278	0.353417	103.757	0.510616
246.366	0.799337	106.711	0.4319	116.159	0.442608	124.444	0.522777	61.2922	0.261957	80.9367	0.415517	71.5263	0.354151	103.77	0.511677
247.677	0.800995	106.835	0.432796	116.377	0.443526	124.981	0.523861	61.3417	0.2625	81.0577	0.416379	71.6733	0.354886	104.136	0.512739
247.865	0.802653	106.842	0.433692	116.606	0.444444	125.085	0.524946	61.3719	0.263043	81.1772	0.417241	71.7026	0.355621	104.804	0.5138
248.193	0.804312	106.889	0.434588	116.646	0.445363	125.971	0.52603	61.4015	0.263587	81.3269	0.418103	71.7806	0.356356	105.38	0.514862
248.674	0.80597	107.096	0.435484	116.741	0.446281	126.495	0.527115	61.533	0.26413	81.3858	0.418966	71.8301	0.35709	105.399	0.515924
249.646	0.807629	107.138	0.43638	116.777	0.447199	126.527	0.5282	61.634	0.264674	81.7205	0.419828	71.892	0.357825	106.249	0.516985
250.04	0.809287	107.851	0.437276	117.244	0.448118	126.59	0.529284	61.699	0.265217	81.8771	0.42069	71.9562	0.35856	106.327	0.518047
251.835	0.810945	108.094	0.438172	117.249	0.449036	126.629	0.530369	61.7336	0.265761	82.1588	0.421552	71.99	0.359295	106.471	0.519108
251.925	0.812604	108.214	0.439068	117.865	0.449954	126.74	0.531453	61.9323	0.266304	82.2463	0.422414	72.0021	0.360029	106.547	0.52017
252.29	0.814262	108.394	0.439964	117.987	0.450872	126.752	0.532538	61.9755	0.266848	82.339	0.423276	72.0639	0.360764	106.837	0.521231
254.078	0.81592	108.497	0.44086	118.373	0.451791	127.295	0.533623	61.9766	0.267391	82.636	0.424138	72.409	0.361499	107.365	0.522293
254.649	0.817579	108.52	0.441756	118.477	0.452709	127.649	0.534707	62.041	0.267935	82.9044	0.425	72.4331	0.362234	107.418	0.523355
255.246	0.819237	108.618	0.442652	118.63	0.453627	127.865	0.535792	62.063	0.268478	82.9201	0.425862	72.4527	0.362968	107.582	0.524416
255.758	0.820896	108.618	0.443548	118.72	0.454545	127.895	0.536876	62.0688	0.269022	82.9696	0.426724	72.4603	0.363703	107.914	0.525478
256.312	0.822554	108.959	0.444444	118.744	0.455464	127.946	0.537961	62.1437	0.269565	83.0686	0.427586	72.6002	0.364438	108.069	0.526539
257.781	0.824212	108.998	0.445341	118.851	0.456382	129.379	0.539046	62.3301	0.270109	83.5005	0.428448	72.7896	0.365173	108.085	0.527601
259.143	0.825871	109.772	0.446237	119.345	0.4573	129.482	0.54013	62.3622	0.270652	83.807	0.42931	72.7909	0.365907	108.299	0.528662
259.526	0.827529	109.887	0.447133	119.597	0.458219	130.205	0.541215	62.428	0.271196	83.8451	0.430172	73.1659	0.366642	108.35	0.529724
259.769	0.829187	109.921	0.448029	120.19	0.459137	130.392	0.542299	62.4449	0.271739	83.9797	0.431034	73.1813	0.367377	108.557	0.530786
260.374	0.830846	109.924	0.448925	120.226	0.460055	130.461	0.543384	62.5133	0.272283	84.3025	0.431897	73.2177	0.368112	108.582	0.531847
261.066	0.832504	110.177	0.449821	120.513	0.460973	130.465	0.544469	62.5793	0.272826	84.5894	0.432759	73.2686	0.368846	108.594	0.532909
261.945	0.834163	110.422	0.450717	120.636	0.461892	130.609	0.545553	62.6014	0.27337	84.7627	0.433621	73.2892	0.369581	108.673	0.53397
264.368	0.835821	110.6	0.451613	120.872	0.46281	130.638	0.546638	62.6695	0.273913	84.8415	0.434483	73.4137	0.370316	108.853	0.535032
264.667	0.837479	110.776	0.452509	121.101	0.463728	130.768	0.547722	62.6851	0.274457	84.8913	0.435345	73.4283	0.371051	109.365	0.536093
265.733	0.839138	110.987	0.453405	121.488	0.464646	131.028	0.548807	62.6985	0.275	85.1694	0.436207	73.5554	0.371785	110.06	0.537155
268.449	0.840796	111.3	0.454301	121.749	0.465565	131.3	0.549892	62.7192	0.275543	85.792	0.437069	73.5765	0.37252	110.304	0.538217
269.889	0.842454	111.41	0.455197	122.055	0.466483	132.151	0.550976	63.0874	0.276087	85.9263	0.437931	73.7318	0.373255	110.315	0.539278
271.154	0.844113	111.456	0.456093	122.169	0.467401	132.311	0.552061	63.1043	0.27663	85.9267	0.438793	73.7319	0.37399	110.317	0.54034
271.324	0.845771	111.599	0.456989	122.306	0.46832	132.611	0.553145	63.1576	0.277174	85.9713	0.439655	73.9446	0.374724	110.418	0.541401
271.816	0.84743	111.61	0.457885	122.381	0.469238	132.802	0.55423	63.1685	0.277717	86.2242	0.440517	74.0044	0.375459	110.735	0.542463
272.266	0.849088	112.143	0.458781	122.833	0.470156	132.926	0.555315	63.185	0.278261	86.354	0.441379	74.3051	0.376194	111.506	0.543524
272.375	0.850746	112.519	0.459677	122.94	0.471074	133.025	0.556399	63.3166	0.278804	86.3831	0.442241	74.3975	0.376929	111.791	0.544586
272.414	0.852405	112.751	0.460573	123.013	0.471993	133.423	0.557484	63.595	0.279348	86.4519	0.443103	74.5444	0.377663	111.905	0.545648
273.955	0.854063	112.783	0.46147	123.093	0.472911	133.684	0.558568	63.7474	0.279891	86.7079	0.443966	74.7302	0.378398	112.226	0.546709
274.006	0.855721	112.848	0.462366	123.104	0.473829	134.031	0.559653	63.8077	0.280435	86.8112	0.444828	74.7608	0.379133	112.348	0.547771
277.527	0.85738	112.89	0.463262	123.2	0.474747	134.049	0.560738	63.9448	0.280978	87.0454	0.44569	74.8417	0.379868	112.613	0.548832
281.929	0.859038	113.014	0.464158	123.446	0.475666	134.207	0.561822	63.9657	0.281522	87.2081	0.446552	74.924	0.380602	112.706	0.549894
282.583	0.860697	113.029	0.465054	123.655	0.476584	134.607	0.562907	64.0185	0.282065	87.2423	0.447414	75.0537	0.381337	112.973	0.550955
282.619	0.862355	113.033	0.46595	123.691	0.477502	134.662	0.563991	64.2015	0.282609	87.2629	0.448276	75.2442	0.382072	112.99	0.552017
282.746	0.864013	113.092	0.466846	124.447	0.478421	135.047	0.565076	64.2119	0.283152	87.2643	0.449138	75.3533	0.382807	113.069	0.553079
282.769	0.865672	113.176	0.467742	124.567	0.479339	135.444	0.566161	64.3301	0.283696	87.7026	0.45	75.4036	0.383542	113.206	0.55414
283.571	0.86733	113.24	0.468638	125.092	0.480257	135.659	0.567245	64.3339	0.284239	87.7421	0.450862	75.5223	0.384276	113.36	0.555202
284.559	0.868988	113.336	0.469534	125.371	0.481175	135.701	0.56833	64.4214	0.284783	87.7784	0.451724	75.606	0.385011	113.453	0.556263
285.741	0.870647	113.413	0.47043	125.49	0.482094	135.922	0.569414	64.4955	0.285326	87.7853	0.452586	75.8506	0.385746	114.039	0.557325
286.094	0.872305	114.07	0.471326	125.679	0.483012	135.984	0.570499	64.5712	0.28587	88.0394	0.453448	75.8794	0.386481	114.334	0.558386
286.808	0.873964	114.16	0.472222	125.703	0.48393	136.167	0.571584	64.7269	0.286413	88.2181	0.45431	75.8952	0.387215	114.419	0.559448
287.708	0.875622	114.601	0.473118	125.864	0.484848	136.447	0.572668	64.9624	0.286957	88.25	0.455172	75.9136	0.38795	114.601	0.56051
288.511	0.87728	114.696	0.474014	126.028	0.485767	136.514	0.573753	65.0278	0.2875	88.2742	0.456034	76.0462	0.388685	114.671	0.561571
289.813	0.878939	114.735	0.47491	126.571	0.486685	136.525	0.574837	65.0389	0.288043	88.2888	0.456897	76.0532	0.38942	114.927	0.562633
291.605	0.880597	114.782	0.475806	126.65	0.487603	136.741	0.575922	65.0944	0.288587	88.3868	0.457759	76.0769	0.390154	115.238	0.563694
292.745	0.882255	115.009	0.476703	126.759	0.488522	136.929	0.577007	65.1949	0.28913	88.6229	0.458621	76.0939	0.390889	115.372	0.564756
293.125	0.883914	115.311	0.477599	126.784	0.48944	137.349	0.578091	65.366	0.289674	88.6944	0.459483	76.2975	0.391624	115.385	0.565817
295.705	0.885572	115.414	0.478495	127.079	0.490358	137.485	0.579176	65.49	0.290217	88.8679	0.460345	76.4704	0.392359	115.523	0.566879
296.867	0.887231	115.59	0.479391	127.139	0.491276	137.692	0.58026	65.5803	0.290761	88.9045	0.461207	76.5783	0.393093	116.495	0.567941
297.177	0.888889	115.739	0.480287	127.146	0.492195	137.872	0.581345	65.6693	0.291304	89.0122	0.462069	76.6708	0.393828	116.615	0.569002
298.075	0.890547	116.087	0.481183	127.224	0.493113	137.991	0.58243	65.8252	0.291848	89.0141	0.462931	76.7458	0.394563	117.104	0.570064
299.402	0.892206	116.207	0.482079	127.352	0.494031	138.633	0.583514	66.0032	0.292391	89.0282	0.463793	76.7493	0.395298	117.395	0.571125
299.832	0.893864	116.427	0.482975	127.417	0.494949	138.684	0.584599	66.0056	0.292935	89.0535	0.464655	76.7546	0.396032	117.515	0.572187
300.521	0.895522	116.661	0.483871	128.052	0.495868	139.359	0.585683	66.1922	0.293478	89.1189	0.465517	76.7949	0.396767	117.591	0.573248
303.015	0.897181	116.779	0.484767	128.361	0.496786	139.47	0.586768	66.3841	0.294022	89.221	0.466379	76.809	0.397502	118.05	0.57431
304.023	0.898839	117.049	0.485663	128.787	0.497704	139.605	0.587852	66.5618	0.294565	89.3112	0.467241	76.8612	0.398237	118.243	0.575372
304.628	0.900498	117.509	0.486559	129.072	0.498623	139.628	0.588937	66.5888	0.295109	89.3517	0.468103	76.9147	0.398971	118.62	0.576433
306.8	0.902156	117.792	0.487455	129.128	0.499541	139.718	0.590022	66.7436	0.295652	89.476	0.468966	76.9449	0.399706	119.208	0.577495
308.181	0.903814	117.801	0.488351	129.162	0.500459	139.841	0.591106	66.8196	0.296196	89.6079	0.469828	77.049	0.400441	119.741	0.578556
311.187	0.905473	117.83	0.489247	129.441	0.501377	140.049	0.592191	66.8683	0.296739	89.6271	0.47069	77.0927	0.401176	120.022	0.579618
311.272	0.907131	118.234	0.490143	129.454	0.502296	140.803	0.593275	66.8735	0.297283	89.6364	0.471552	77.1156	0.40191	120.163	0.580679
312.227	0.908789	118.24	0.491039	129.568	0.503214	140.9	0.59436	66.9292	0.297826	89.6437	0.472414	77.3804	0.402645	120.196	0.581741
313.14	0.910448	118.28	0.491935	129.898	0.504132	140.97	0.595445	67.0326	0.29837	89.9749	0.473276	77.5089	0.40338	120.705	0.582803
313.429	0.912106	118.527	0.492832	130.071	0.505051	141.373	0.596529	67.0655	0.298913	89.9981	0.474138	78.05	0.404115	121.116	0.583864
319.149	0.913765	118.626	0.493728	130.399	0.505969	141.409	0.597614	67.0684	0.299457	89.9992	0.475	78.2676	0.404849	121.191	0.584926
319.908	0.915423	118.792	0.494624	130.431	0.506887	141.465	0.598698	67.0694	0.3	90.0267	0.475862	78.5387	0.405584	121.242	0.585987
322.28	0.917081	118.838	0.49552	130.755	0.507805	142.123	0.599783	67.202	0.300543	90.0316	0.476724	78.5447	0.406319	121.931	0.587049
322.84	0.91874	118.883	0.496416	131.352	0.508724	142.513	0.600868	67.2556	0.301087	90.0464	0.477586	78.5953	0.407054	122.049	0.58811
323.114	0.920398	119.315	0.497312	131.381	0.509642	142.658	0.601952	67.3636	0.30163	90.0857	0.478448	78.5989	0.407788	122.569	0.589172
324.048	0.922056	119.37	0.498208	131.488	0.51056	143.764	0.603037	67.379	0.302174	90.4139	0.47931	78.8505	0.408523	122.631	0.590234
324.171	0.923715	119.471	0.499104	131.766	0.511478	143.937	0.604121	67.4219	0.302717	90.4362	0.480172	78.9183	0.409258	122.804	0.591295
330.061	0.925373	119.532	0.5	132.047	0.512397	143.949	0.605206	67.4222	0.303261	90.5554	0.481034	79.013	0.409993	123.002	0.592357
332.287	0.927032	119.621	0.500896	132.482	0.513315	144.284	0.606291	67.5498	0.303804	90.6318	0.481897	79.0979	0.410727	123.006	0.593418
332.511	0.92869	119.657	0.501792	132.956	0.514233	144.299	0.607375	67.6197	0.304348	90.7028	0.482759	79.5302	0.411462	123.012	0.59448
333.018	0.930348	119.72	0.502688	133.328	0.515152	144.482	0.60846	67.6201	0.304891	90.9294	0.483621	79.7366	0.412197	123.312	0.595541
334.765	0.932007	119.879	0.503584	133.458	0.51607	144.735	0.609544	67.7436	0.305435	90.9855	0.484483	79.8486	0.412932	123.319	0.596603
335.226	0.933665	120.255	0.50448	133.517	0.516988	144.976	0.610629	67.7723	0.305978	91.1762	0.485345	79.8805	0.413666	123.624	0.597665
335.42	0.935323	120.267	0.505376	133.525	0.517906	146.317	0.611714	67.8046	0.306522	91.2166	0.486207	79.9047	0.414401	123.791	0.598726
335.461	0.936982	120.466	0.506272	133.826	0.518825	146.408	0.612798	67.8158	0.307065	91.2961	0.487069	79.9296	0.415136	124.07	0.599788
336.213	0.93864	120.918	0.507168	134.415	0.519743	146.499	0.613883	68.1944	0.307609	91.5672	0.487931	80.2078	0.415871	124.529	0.600849
337.156	0.940299	120.922	0.508065	134.463	0.520661	147.076	0.614967	68.2474	0.308152	91.6917	0.488793	80.3032	0.416605	124.537	0.601911
337.573	0.941957	121.2	0.508961	134.479	0.521579	147.093	0.616052	68.3366	0.308696	91.8575	0.489655	80.5175	0.41734	124.682	0.602972
339.844	0.943615	121.252	0.509857	134.537	0.522498	147.44	0.617137	68.6617	0.309239	91.8753	0.490517	80.5424	0.418075	124.842	0.604034
340.201	0.945274	121.412	0.510753	134.563	0.523416	148.404	0.618221	68.715	0.309783	91.9131	0.491379	80.742	0.41881	125.365	0.605096
342.26	0.946932	121.832	0.511649	135.048	0.524334	149.182	0.619306	68.7246	0.310326	91.9744	0.492241	80.833	0.419544	125.515	0.606157
350.123	0.94859	121.979	0.512545	135.149	0.525253	150.233	0.62039	68.7471	0.31087	91.996	0.493103	80.9785	0.420279	125.935	0.607219
350.898	0.950249	122.337	0.513441	135.235	0.526171	150.728	0.621475	68.756	0.311413	92.0132	0.493966	81.7925	0.421014	126.266	0.60828
351.918	0.951907	122.344	0.514337	135.395	0.527089	151.645	0.62256	68.8404	0.311957	92.0381	0.494828	81.9621	0.421749	126.321	0.609342
354.299	0.953566	122.45	0.515233	136.217	0.528007	152.622	0.623644	68.8624	0.3125	92.0605	0.49569	82.1154	0.422483	126.357	0.610403
355.379	0.955224	122.502	0.516129	136.388	0.528926	153.049	0.624729	68.9179	0.313043	92.5045	0.496552	82.1219	0.423218	126.803	0.611465
356.744	0.956882	122.858	0.517025	136.546	0.529844	153.071	0.625813	68.9546	0.313587	92.5143	0.497414	82.2699	0.423953	126.817	0.612527
358.559	0.958541	123.413	0.517921	136.577	0.530762	153.139	0.626898	69.0205	0.31413	92.5454	0.498276	82.4163	0.424688	126.863	0.613588
364.855	0.960199	123.672	0.518817	136.956	0.53168	153.145	0.627983	69.0239	0.314674	92.5601	0.499138	82.4902	0.425422	127.044	0.61465
372.377	0.961857	123.709	0.519713	137.077	0.532599	154.042	0.629067	69.0849	0.315217	92.8114	0.5	82.5782	0.426157	127.125	0.615711
375.048	0.963516	123.946	0.520609	137.252	0.533517	154.138	0.630152	69.166	0.315761	92.9863	0.500862	82.675	0.426892	127.183	0.616773
376.439	0.965174	124.448	0.521505	137.719	0.534435	154.177	0.631236	69.3379	0.316304	93.0484	0.501724	82.9157	0.427627	127.261	0.617834
376.684	0.966833	124.549	0.522401	137.773	0.535354	154.226	0.632321	69.3666	0.316848	93.1611	0.502586	83.0288	0.428361	127.317	0.618896
398.067	0.968491	124.754	0.523297	138.164	0.536272	154.407	0.633406	69.397	0.317391	93.7155	0.503448	83.1745	0.429096	127.731	0.619958
398.229	0.970149	124.88	0.524194	138.193	0.53719	154.514	0.63449	69.4023	0.317935	93.8296	0.50431	83.3468	0.429831	128.346	0.621019
398.383	0.971808	125.57	0.52509	138.219	0.538108	154.773	0.635575	69.4548	0.318478	93.8437	0.505172	83.539	0.430566	128.496	0.622081
422.845	0.973466	125.863	0.525986	138.415	0.539027	155.084	0.636659	69.4914	0.319022	94.3507	0.506034	83.5537	0.431301	128.745	0.623142
431.223	0.975124	125.931	0.526882	138.511	0.539945	155.241	0.637744	69.7058	0.319565	94.589	0.506897	84.182	0.432035	128.871	0.624204
436.527	0.976783	126.226	0.527778	138.571	0.540863	155.834	0.638829	69.8098	0.320109	94.6056	0.507759	84.2247	0.43277	128.984	0.625265
438.157	0.978441	126.243	0.528674	138.581	0.541781	155.888	0.639913	69.8694	0.320652	94.64	0.508621	84.2316	0.433505	129.179	0.626327
448.22	0.9801	127.065	0.52957	138.593	0.5427	156.251	0.640998	69.9915	0.321196	94.8626	0.509483	84.3107	0.43424	129.54	0.627389
449.792	0.981758	127.096	0.530466	138.661	0.543618	157.115	0.642082	70.0388	0.321739	94.9824	0.510345	84.6597	0.434974	129.87	0.62845
466.865	0.983416	127.618	0.531362	138.665	0.544536	157.165	0.643167	70.1069	0.322283	95.0682	0.511207	84.7497	0.435709	130.112	0.629512
475.823	0.985075	127.786	0.532258	139.15	0.545455	157.253	0.644252	70.1688	0.322826	95.3667	0.512069	84.8145	0.436444	130.431	0.630573
479.297	0.986733	127.814	0.533154	139.343	0.546373	157.515	0.645336	70.311	0.32337	95.4681	0.512931	84.8468	0.437179	130.596	0.631635
488.349	0.988391	128.027	0.53405	139.596	0.547291	158.378	0.646421	70.313	0.323913	95.4757	0.513793	84.9242	0.437913	130.769	0.632696
497.242	0.99005	128.036	0.534946	140.32	0.548209	158.518	0.647505	70.3584	0.324457	95.4842	0.514655	85.0325	0.438648	132.329	0.633758
509.988	0.991708	128.406	0.535842	140.611	0.549128	158.546	0.64859	70.6031	0.325	95.5046	0.515517	85.3405	0.439383	132.503	0.63482
519.937	0.993367	128.603	0.536738	140.776	0.550046	159.557	0.649675	70.6786	0.325543	95.5137	0.516379	85.4141	0.440118	132.724	0.635881
532.28	0.995025	128.623	0.537634	141.235	0.550964	159.935	0.650759	70.7217	0.326087	95.5407	0.517241	85.7036	0.440852	132.848	0.636943
558.047	0.996683	129.119	0.53853	141.738	0.551882	160.196	0.651844	70.8673	0.32663	95.6597	0.518103	85.8193	0.441587	133.751	0.638004
608.368	0.998342	129.174	0.539427	142.231	0.552801	160.641	0.652928	70.9525	0.327174	95.7552	0.518966	85.9015	0.442322	134.637	0.639066
669.772	1	129.206	0.540323	142.787	0.553719	160.918	0.654013	71.2955	0.327717	95.963	0.519828	85.9559	0.443057	134.97	0.640127
		129.259	0.541219	142.86	0.554637	160.972	0.655098	71.3797	0.328261	95.9898	0.52069	85.9916	0.443791	135.79	0.641189
		129.484	0.542115	143.207	0.555556	161.201	0.656182	71.4815	0.328804	96.1517	0.521552	86.0719	0.444526	135.79	0.642251
		130.589	0.543011	143.653	0.556474	161.514	0.657267	71.5647	0.329348	96.4506	0.522414	86.1724	0.445261	136.207	0.643312
		130.95	0.543907	143.913	0.557392	161.697	0.658351	71.6066	0.329891	96.6081	0.523276	86.1877	0.445996	136.276	0.644374
		131.021	0.544803	144.082	0.55831	161.846	0.659436	71.6764	0.330435	96.8015	0.524138	86.248	0.44673	136.45	0.645435
		131.432	0.545699	144.264	0.559229	162.1	0.660521	71.7753	0.330978	97.0482	0.525	86.6471	0.447465	137.134	0.646497
		131.562	0.546595	144.394	0.560147	162.553	0.661605	71.9185	0.331522	97.0489	0.525862	86.784	0.4482	138.053	0.647558
		131.618	0.547491	144.607	0.561065	163.608	0.66269	72.0692	0.332065	97.2097	0.526724	86.8871	0.448935	138.788	0.64862
		131.709	0.548387	144.79	0.561983	163.82	0.663774	72.3021	0.332609	97.2731	0.527586	86.889	0.449669	138.835	0.649682
		131.861	0.549283	144.794	0.562902	164.559	0.664859	72.3078	0.333152	97.4353	0.528448	87.005	0.450404	138.916	0.650743
		132.002	0.550179	144.917	0.56382	164.562	0.665944	72.4005	0.333696	98.0534	0.52931	87.1698	0.451139	139.043	0.651805
		132.099	0.551075	145.078	0.564738	165.057	0.667028	72.4118	0.334239	98.4164	0.530172	87.1895	0.451874	139.048	0.652866
		132.171	0.551971	145.248	0.565657	165.37	0.668113	72.5609	0.334783	98.4353	0.531034	87.6069	0.452608	139.461	0.653928
		132.279	0.552867	145.3	0.566575	165.553	0.669197	72.6654	0.335326	98.4527	0.531897	87.6499	0.453343	139.849	0.654989
		132.868	0.553763	145.773	0.567493	166.403	0.670282	72.7978	0.33587	99.1369	0.532759	87.7518	0.454078	140.06	0.656051
		133.003	0.554659	146.145	0.568411	166.561	0.671367	72.8069	0.336413	99.4168	0.533621	87.7551	0.454813	140.535	0.657113
		133.097	0.555556	146.212	0.56933	166.672	0.672451	72.8612	0.336957	99.5666	0.534483	87.8189	0.455547	140.653	0.658174
		133.173	0.556452	146.299	0.570248	166.903	0.673536	72.9163	0.3375	99.6099	0.535345	87.9726	0.456282	140.668	0.659236
		133.465	0.557348	146.71	0.571166	167.259	0.67462	72.9611	0.338043	99.7645	0.536207	87.9749	0.457017	140.686	0.660297
		133.642	0.558244	146.857	0.572084	167.871	0.675705	72.9681	0.338587	99.7809	0.537069	88.0175	0.457752	140.798	0.661359
		133.697	0.55914	147.024	0.573003	168.102	0.67679	73.2382	0.33913	99.875	0.537931	88.1065	0.458486	140.913	0.66242
		133.735	0.560036	147.708	0.573921	168.741	0.677874	73.2412	0.339674	100.007	0.538793	88.1615	0.459221	141.359	0.663482
		134.386	0.560932	147.724	0.574839	168.972	0.678959	73.2928	0.340217	100.224	0.539655	88.194	0.459956	142.07	0.664544
		134.802	0.561828	147.999	0.575758	169.007	0.680043	73.4578	0.340761	100.293	0.540517	88.2741	0.460691	142.152	0.665605
		134.922	0.562724	148.253	0.576676	169.061	0.681128	73.5966	0.341304	100.462	0.541379	88.4796	0.461425	142.361	0.666667
		135.003	0.56362	148.484	0.577594	169.423	0.682213	73.7302	0.341848	100.593	0.542241	88.5108	0.46216	143.277	0.667728
		135.004	0.564516	148.543	0.578512	169.712	0.683297	73.8499	0.342391	100.859	0.543103	88.5123	0.462895	143.628	0.66879
		135.232	0.565412	148.622	0.579431	169.807	0.684382	73.9488	0.342935	101.271	0.543966	88.6235	0.46363	143.708	0.669851
		135.299	0.566308	149.08	0.580349	169.871	0.685466	73.9603	0.343478	101.471	0.544828	88.7126	0.464364	144.168	0.670913
		135.54	0.567204	149.239	0.581267	169.967	0.686551	73.9838	0.344022	101.675	0.54569	88.7958	0.465099	144.243	0.671975
		135.577	0.5681	149.412	0.582185	170.372	0.687636	74.0121	0.344565	101.702	0.546552	88.8257	0.465834	144.397	0.673036
		135.833	0.568996	149.419	0.583104	170.711	0.68872	74.119	0.345109	101.891	0.547414	89.0025	0.466569	144.604	0.674098
		135.879	0.569892	149.548	0.584022	171.056	0.689805	74.217	0.345652	101.902	0.548276	89.1563	0.467303	144.662	0.675159
		136.254	0.570789	150.641	0.58494	172	0.690889	74.3491	0.346196	102.122	0.549138	89.1936	0.468038	144.732	0.676221
		136.26	0.571685	150.777	0.585859	172.012	0.691974	74.4651	0.346739	102.138	0.55	89.2491	0.468773	144.75	0.677282
		136.531	0.572581	150.945	0.586777	172.201	0.693059	74.5185	0.347283	102.194	0.550862	89.2654	0.469508	144.943	0.678344
		137.033	0.573477	151.553	0.587695	172.464	0.694143	74.5467	0.347826	102.272	0.551724	89.3804	0.470242	145.032	0.679406
		137.145	0.574373	151.598	0.588613	173.039	0.695228	74.6596	0.34837	102.474	0.552586	89.5264	0.470977	145.467	0.680467
		137.233	0.575269	151.616	0.589532	173.116	0.696312	74.8182	0.348913	102.566	0.553448	89.5958	0.471712	145.713	0.681529
		137.643	0.576165	152.054	0.59045	173.764	0.697397	74.86	0.349457	102.811	0.55431	89.6903	0.472447	145.824	0.68259
		138.439	0.577061	152.118	0.591368	173.766	0.698482	74.9493	0.35	103.298	0.555172	89.8086	0.473181	145.94	0.683652
		138.491	0.577957	152.195	0.592287	174.332	0.699566	75.0249	0.350543	103.393	0.556034	90.2174	0.473916	146.093	0.684713
		139.117	0.578853	152.264	0.593205	174.417	0.700651	75.1245	0.351087	103.4	0.556897	90.2465	0.474651	146.466	0.685775
		139.118	0.579749	152.346	0.594123	174.855	0.701735	75.2057	0.35163	103.407	0.557759	90.2598	0.475386	146.797	0.686837
		139.216	0.580645	152.387	0.595041	175.082	0.70282	75.2831	0.352174	103.423	0.558621	90.3169	0.47612	147.085	0.687898
		139.523	0.581541	152.407	0.59596	175.69	0.703905	75.2839	0.352717	103.654	0.559483	90.3324	0.476855	147.086	0.68896
		139.884	0.582437	152.447	0.596878	175.826	0.704989	75.3164	0.353261	103.909	0.560345	90.4453	0.47759	148.122	0.690021
		139.904	0.583333	152.598	0.597796	175.933	0.706074	75.3561	0.353804	104.051	0.561207	90.5831	0.478325	148.496	0.691083
		140.626	0.584229	152.729	0.598714	176.087	0.707158	75.3843	0.354348	104.206	0.562069	90.5997	0.47906	148.954	0.692144
		140.716	0.585125	152.99	0.599633	176.573	0.708243	75.6109	0.354891	104.428	0.562931	90.6272	0.479794	149.052	0.693206
		141.029	0.586022	153.005	0.600551	176.628	0.709328	75.6564	0.355435	104.685	0.563793	91.0565	0.480529	149.907	0.694268
		141.416	0.586918	153.107	0.601469	176.847	0.710412	75.6655	0.355978	104.758	0.564655	91.1709	0.481264	149.915	0.695329
		141.487	0.587814	153.221	0.602388	177.432	0.711497	75.6688	0.356522	104.849	0.565517	91.3267	0.481999	149.931	0.696391
		141.727	0.58871	153.33	0.603306	177.575	0.712581	75.8025	0.357065	104.936	0.566379	91.3401	0.482733	150.536	0.697452
		142.073	0.589606	153.367	0.604224	178.03	0.713666	75.8811	0.357609	105.525	0.567241	91.3492	0.483468	150.771	0.698514
		142.25	0.590502	154.007	0.605142	178.198	0.714751	76.0033	0.358152	105.703	0.568103	91.5159	0.484203	151.342	0.699575
		142.431	0.591398	154.011	0.606061	178.549	0.715835	76.0619	0.358696	105.909	0.568966	91.5321	0.484938	151.486	0.700637
		142.607	0.592294	154.373	0.606979	178.657	0.71692	76.1958	0.359239	106.025	0.569828	91.6327	0.485672	151.697	0.701699
		142.679	0.59319	154.388	0.607897	179.222	0.718004	76.2097	0.359783	106.158	0.57069	91.6724	0.486407	151.731	0.70276
		142.756	0.594086	154.416	0.608815	179.234	0.719089	76.3221	0.360326	106.37	0.571552	91.9762	0.487142	151.876	0.703822
		142.984	0.594982	154.419	0.609734	179.308	0.720174	76.3247	0.36087	106.402	0.572414	92.1317	0.487877	152.559	0.704883
		143.308	0.595878	154.717	0.610652	179.625	0.721258	76.3461	0.361413	106.678	0.573276	92.534	0.488611	152.591	0.705945
		143.568	0.596774	155.003	0.61157	180.048	0.722343	76.4382	0.361957	106.818	0.574138	92.5802	0.489346	153.53	0.707006
		144.149	0.59767	155.61	0.612489	180.264	0.723427	76.5105	0.3625	107.132	0.575	92.695	0.490081	153.77	0.708068
		144.349	0.598566	156.154	0.613407	180.386	0.724512	76.6474	0.363043	107.556	0.575862	92.7773	0.490816	153.776	0.70913
		144.386	0.599462	156.276	0.614325	180.407	0.725597	76.6659	0.363587	107.659	0.576724	92.807	0.49155	153.906	0.710191
		144.427	0.600358	156.529	0.615243	180.45	0.726681	76.675	0.36413	107.845	0.577586	92.858	0.492285	153.954	0.711253
		144.695	0.601254	156.888	0.616162	180.509	0.727766	77.055	0.364674	107.86	0.578448	92.9451	0.49302	154.361	0.712314
		144.775	0.602151	157.608	0.61708	180.512	0.72885	77.0858	0.365217	108.067	0.57931	93.0041	0.493755	154.544	0.713376
		145.07	0.603047	157.834	0.617998	180.739	0.729935	77.1166	0.365761	108.175	0.580172	93.077	0.494489	155.587	0.714437
		145.076	0.603943	158.336	0.618916	180.91	0.73102	77.1514	0.366304	108.223	0.581034	93.5681	0.495224	155.633	0.715499
		145.642	0.604839	158.387	0.619835	181.432	0.732104	77.1686	0.366848	108.563	0.581897	93.6352	0.495959	156.026	0.716561
		146.921	0.605735	158.415	0.620753	181.718	0.733189	77.2281	0.367391	108.758	0.582759	93.6357	0.496694	156.104	0.717622
		147.115	0.606631	158.464	0.621671	181.729	0.734273	77.2364	0.367935	108.948	0.583621	93.7603	0.497428	156.193	0.718684
		147.209	0.607527	158.665	0.62259	181.961	0.735358	77.3837	0.368478	109.091	0.584483	93.7904	0.498163	156.529	0.719745
		147.315	0.608423	158.793	0.623508	182.223	0.736443	77.4013	0.369022	109.394	0.585345	93.833	0.498898	156.765	0.720807
		147.451	0.609319	158.974	0.624426	182.874	0.737527	77.4672	0.369565	109.396	0.586207	93.8766	0.499633	157.117	0.721868
		147.64	0.610215	159.735	0.625344	183.019	0.738612	77.5534	0.370109	109.427	0.587069	93.8862	0.500367	157.291	0.72293
		148.298	0.611111	160.246	0.626263	183.527	0.739696	77.5756	0.370652	109.888	0.587931	94.0981	0.501102	157.629	0.723992
		148.447	0.612007	160.533	0.627181	184.628	0.740781	77.5891	0.371196	110.151	0.588793	94.1103	0.501837	158.107	0.725053
		149.057	0.612903	160.699	0.628099	184.716	0.741866	77.6448	0.371739	110.329	0.589655	94.1986	0.502572	158.494	0.726115
		149.513	0.613799	160.743	0.629017	185.507	0.74295	77.6595	0.372283	110.541	0.590517	94.255	0.503306	158.542	0.727176
		149.682	0.614695	161.043	0.629936	185.873	0.744035	77.7808	0.372826	110.545	0.591379	94.4174	0.504041	158.58	0.728238
		150.19	0.615591	161.144	0.630854	186.071	0.745119	77.8067	0.37337	110.589	0.592241	94.7486	0.504776	159.179	0.729299
		150.437	0.616487	161.231	0.631772	186.346	0.746204	77.8835	0.373913	110.832	0.593103	95.1906	0.505511	159.195	0.730361
		150.866	0.617384	161.241	0.632691	186.395	0.747289	77.9554	0.374457	110.88	0.593966	95.4141	0.506245	160.09	0.731423
		151.313	0.61828	161.272	0.633609	186.849	0.748373	78.0055	0.375	111.039	0.594828	95.6334	0.50698	160.8	0.732484
		151.633	0.619176	161.713	0.634527	187.42	0.749458	78.0652	0.375543	111.34	0.59569	95.7418	0.507715	160.995	0.733546
		152.573	0.620072	161.801	0.635445	187.646	0.750542	78.1111	0.376087	111.516	0.596552	95.8341	0.50845	161.226	0.734607
		152.585	0.620968	162.178	0.636364	188.079	0.751627	78.2175	0.37663	111.677	0.597414	95.9147	0.509184	161.327	0.735669
		152.628	0.621864	162.421	0.637282	189.164	0.752711	78.2224	0.377174	111.875	0.598276	95.9228	0.509919	161.918	0.73673
		152.741	0.62276	162.704	0.6382	190.116	0.753796	78.3115	0.377717	111.904	0.599138	95.9434	0.510654	162.232	0.737792
		152.761	0.623656	162.803	0.639118	190.48	0.754881	78.3622	0.378261	111.959	0.6	95.9443	0.511389	164.348	0.738854
		152.846	0.624552	163.54	0.640037	191.12	0.755965	78.472	0.378804	112.25	0.600862	95.9481	0.512123	164.706	0.739915
		153.485	0.625448	163.841	0.640955	191.635	0.75705	78.5653	0.379348	112.38	0.601724	96.0301	0.512858	165.192	0.740977
		153.5	0.626344	164.402	0.641873	191.816	0.758134	78.5731	0.379891	112.427	0.602586	96.1214	0.513593	165.427	0.742038
		154.035	0.62724	164.511	0.642792	192.76	0.759219	78.5847	0.380435	112.452	0.603448	96.2157	0.514328	166.038	0.7431
		154.108	0.628136	165.946	0.64371	193.195	0.760304	78.5924	0.380978	112.679	0.60431	96.3978	0.515062	166.475	0.744161
		154.28	0.629032	166.044	0.644628	193.872	0.761388	78.6045	0.381522	112.833	0.605172	96.4556	0.515797	166.798	0.745223
		154.484	0.629928	166.391	0.645546	194.591	0.762473	78.6357	0.382065	112.883	0.606034	96.6467	0.516532	167.068	0.746285
		155.005	0.630824	166.517	0.646465	194.922	0.763557	78.7251	0.382609	112.922	0.606897	96.7226	0.517267	167.367	0.747346
		155.279	0.63172	166.852	0.647383	195.686	0.764642	78.7358	0.383152	113.614	0.607759	96.7515	0.518001	167.618	0.748408
		155.454	0.632616	167.376	0.648301	195.918	0.765727	78.7466	0.383696	113.616	0.608621	96.8537	0.518736	167.812	0.749469
		155.87	0.633513	167.383	0.649219	196.91	0.766811	78.8344	0.384239	113.838	0.609483	96.9975	0.519471	167.829	0.750531
		156.127	0.634409	167.628	0.650138	197.45	0.767896	78.9754	0.384783	113.988	0.610345	97.0272	0.520206	168.641	0.751592
		156.538	0.635305	168.951	0.651056	197.504	0.76898	79.045	0.385326	114.079	0.611207	97.1389	0.52094	168.682	0.752654
		156.736	0.636201	169.401	0.651974	198.226	0.770065	79.4083	0.38587	114.186	0.612069	97.1401	0.521675	168.72	0.753715
		156.919	0.637097	169.577	0.652893	198.583	0.77115	79.6564	0.386413	114.216	0.612931	97.1998	0.52241	169.707	0.754777
		156.975	0.637993	169.636	0.653811	198.821	0.772234	79.7162	0.386957	114.268	0.613793	97.3937	0.523145	170.361	0.755839
		157.314	0.638889	169.74	0.654729	198.953	0.773319	79.728	0.3875	114.55	0.614655	97.4789	0.52388	171.069	0.7569
		157.344	0.639785	170.588	0.655647	199.853	0.774403	79.7314	0.388043	114.619	0.615517	97.8209	0.524614	171.608	0.757962
		157.51	0.640681	170.947	0.656566	200.099	0.775488	79.8143	0.388587	114.822	0.616379	97.8313	0.525349	172.807	0.759023
		157.75	0.641577	171.875	0.657484	200.207	0.776573	79.9868	0.38913	114.988	0.617241	97.9435	0.526084	173.768	0.760085
		158.256	0.642473	172.665	0.658402	200.688	0.777657	80.1843	0.389674	115.094	0.618103	98.0411	0.526819	174.839	0.761146
		158.583	0.643369	172.743	0.65932	200.994	0.778742	80.2171	0.390217	115.199	0.618966	98.0665	0.527553	174.855	0.762208
		158.856	0.644265	172.83	0.660239	202.18	0.779826	80.2807	0.390761	115.227	0.619828	98.1046	0.528288	175.213	0.76327
		159.008	0.645161	173.264	0.661157	202.19	0.780911	80.4367	0.391304	115.858	0.62069	98.4275	0.529023	175.487	0.764331
		159.212	0.646057	173.735	0.662075	202.299	0.781996	80.5188	0.391848	116.169	0.621552	98.5701	0.529758	175.731	0.765393
		159.631	0.646953	174.054	0.662994	202.712	0.78308	80.755	0.392391	116.192	0.622414	98.8511	0.530492	175.966	0.766454
		159.67	0.647849	174.607	0.663912	203.302	0.784165	80.7987	0.392935	116.222	0.623276	98.9981	0.531227	177.86	0.767516
		159.79	0.648746	174.648	0.66483	203.93	0.785249	81.0269	0.393478	116.304	0.624138	99.0207	0.531962	178.714	0.768577
		159.903	0.649642	175.132	0.665748	204.321	0.786334	81.0924	0.394022	116.336	0.625	99.036	0.532697	178.991	0.769639
		160.172	0.650538	175.133	0.666667	204.446	0.787419	81.2589	0.394565	116.464	0.625862	99.3029	0.533431	179.149	0.770701
		160.494	0.651434	175.23	0.667585	204.683	0.788503	81.279	0.395109	117.146	0.626724	99.5925	0.534166	179.543	0.771762
		160.527	0.65233	175.388	0.668503	204.877	0.789588	81.3634	0.395652	117.556	0.627586	99.6213	0.534901	180.139	0.772824
		160.537	0.653226	175.776	0.669421	206.082	0.790672	81.4343	0.396196	117.877	0.628448	99.9034	0.535636	180.471	0.773885
		160.594	0.654122	176.254	0.67034	206.146	0.791757	81.4353	0.396739	118.088	0.62931	99.9404	0.53637	180.626	0.774947
		160.741	0.655018	177.187	0.671258	207.677	0.792842	81.5417	0.397283	118.738	0.630172	100.404	0.537105	181.301	0.776008
		161.344	0.655914	177.53	0.672176	208.355	0.793926	81.576	0.397826	118.819	0.631034	101.797	0.53784	181.595	0.77707
		161.754	0.65681	178.799	0.673095	208.577	0.795011	81.5907	0.39837	119.403	0.631897	101.802	0.538575	182.149	0.778132
		161.854	0.657706	179.134	0.674013	209.183	0.796095	81.6537	0.398913	119.523	0.632759	101.943	0.539309	182.324	0.779193
		161.926	0.658602	179.311	0.674931	209.677	0.79718	81.9131	0.399457	119.631	0.633621	102.048	0.540044	184.389	0.780255
		161.953	0.659498	179.988	0.675849	210.523	0.798265	81.9207	0.4	119.76	0.634483	102.291	0.540779	184.414	0.781316
		162.563	0.660394	180.318	0.676768	211.247	0.799349	81.9227	0.400543	119.793	0.635345	102.308	0.541514	184.495	0.782378
		162.833	0.66129	180.461	0.677686	211.589	0.800434	81.9288	0.401087	119.995	0.636207	102.642	0.542248	184.815	0.783439
		163.212	0.662186	180.467	0.678604	212.379	0.801518	82.1605	0.40163	120.098	0.637069	102.7	0.542983	185.025	0.784501
		163.398	0.663082	180.605	0.679522	212.794	0.802603	82.3917	0.402174	120.446	0.637931	102.851	0.543718	186.285	0.785563
		164.554	0.663978	180.657	0.680441	213.65	0.803688	82.4066	0.402717	120.615	0.638793	102.895	0.544453	186.39	0.786624
		165.952	0.664875	181.166	0.681359	214.897	0.804772	82.4671	0.403261	120.766	0.639655	103.137	0.545187	186.633	0.787686
		166.272	0.665771	181.336	0.682277	214.996	0.805857	82.7546	0.403804	121.524	0.640517	103.327	0.545922	186.699	0.788747
		166.715	0.666667	181.452	0.683196	215.145	0.806941	82.9037	0.404348	122.129	0.641379	103.542	0.546657	187.39	0.789809
		167.238	0.667563	181.638	0.684114	215.237	0.808026	82.9146	0.404891	122.679	0.642241	103.713	0.547392	187.511	0.79087
		168.915	0.668459	182.309	0.685032	216.381	0.809111	82.9585	0.405435	123.166	0.643103	103.764	0.548126	187.516	0.791932
		169.178	0.669355	182.426	0.68595	216.512	0.810195	83.0761	0.405978	123.182	0.643966	103.825	0.548861	187.611	0.792994
		169.257	0.670251	182.434	0.686869	216.559	0.81128	83.0781	0.406522	123.325	0.644828	104.068	0.549596	187.964	0.794055
		169.29	0.671147	182.583	0.687787	216.604	0.812364	83.17	0.407065	123.589	0.64569	104.212	0.550331	188.397	0.795117
		169.336	0.672043	182.596	0.688705	217.785	0.813449	83.2319	0.407609	123.724	0.646552	104.216	0.551065	188.498	0.796178
		170.078	0.672939	182.792	0.689624	218.764	0.814534	83.2752	0.408152	123.772	0.647414	104.239	0.5518	189.236	0.79724
		170.277	0.673835	183.553	0.690542	219.437	0.815618	83.3478	0.408696	124.046	0.648276	104.302	0.552535	189.319	0.798301
		170.681	0.674731	184.063	0.69146	219.457	0.816703	83.4187	0.409239	124.11	0.649138	104.335	0.55327	189.533	0.799363
		170.772	0.675627	184.232	0.692378	219.969	0.817787	83.4484	0.409783	124.245	0.65	104.493	0.554004	190.103	0.800425
		170.884	0.676523	184.947	0.693297	220.281	0.818872	83.4724	0.410326	124.455	0.650862	104.708	0.554739	190.374	0.801486
		170.92	0.677419	185.336	0.694215	220.978	0.819957	83.5133	0.41087	124.616	0.651724	104.73	0.555474	191.094	0.802548
		171.292	0.678315	185.396	0.695133	221.27	0.821041	83.52	0.411413	124.629	0.652586	104.748	0.556209	191.402	0.803609
		171.484	0.679211	185.48	0.696051	221.77	0.822126	83.5238	0.411957	124.983	0.653448	105.402	0.556943	192.46	0.804671
		171.646	0.680108	185.549	0.69697	222.474	0.82321	83.8674	0.4125	125.152	0.65431	105.45	0.557678	192.645	0.805732
		171.855	0.681004	186.017	0.697888	222.737	0.824295	83.9184	0.413043	125.207	0.655172	105.687	0.558413	193.503	0.806794
		171.936	0.6819	186.561	0.698806	222.881	0.82538	84.087	0.413587	125.427	0.656034	105.869	0.559148	195.059	0.807856
		172.093	0.682796	187.011	0.699725	223.529	0.826464	84.1547	0.41413	125.505	0.656897	105.889	0.559882	195.082	0.808917
		172.158	0.683692	187.205	0.700643	223.728	0.827549	84.2705	0.414674	125.629	0.657759	105.933	0.560617	195.133	0.809979
		172.452	0.684588	187.275	0.701561	224.719	0.828633	84.4253	0.415217	126.105	0.658621	105.983	0.561352	195.79	0.81104
		172.505	0.685484	187.378	0.702479	226.605	0.829718	84.659	0.415761	126.265	0.659483	106.016	0.562087	195.914	0.812102
		172.63	0.68638	187.433	0.703398	226.622	0.830803	84.7337	0.416304	126.441	0.660345	106.09	0.562821	196.21	0.813163
		172.816	0.687276	187.512	0.704316	226.969	0.831887	84.9572	0.416848	126.665	0.661207	106.093	0.563556	197.57	0.814225
		173.063	0.688172	187.834	0.705234	228.151	0.832972	84.9637	0.417391	126.681	0.662069	106.098	0.564291	197.774	0.815287
		173.791	0.689068	188.901	0.706152	228.423	0.834056	85.0131	0.417935	127.065	0.662931	106.137	0.565026	198.767	0.816348
		173.871	0.689964	188.974	0.707071	230.702	0.835141	85.0366	0.418478	127.196	0.663793	106.151	0.56576	199.242	0.81741
		174.464	0.69086	189.225	0.707989	230.876	0.836226	85.2551	0.419022	127.873	0.664655	106.247	0.566495	199.302	0.818471
		175.04	0.691756	189.663	0.708907	231.006	0.83731	85.3365	0.419565	128.859	0.665517	106.39	0.56723	199.774	0.819533
		175.366	0.692652	189.696	0.709826	231.819	0.838395	85.3602	0.420109	128.891	0.666379	106.403	0.567965	199.9	0.820594
		175.426	0.693548	190.027	0.710744	232.096	0.839479	85.49	0.420652	128.911	0.667241	106.41	0.568699	200.122	0.821656
		175.504	0.694444	190.248	0.711662	233.332	0.840564	85.5319	0.421196	129.229	0.668103	106.782	0.569434	200.898	0.822718
		175.513	0.695341	190.571	0.71258	233.526	0.841649	85.8824	0.421739	129.505	0.668966	106.912	0.570169	201.144	0.823779
		176.149	0.696237	190.615	0.713499	233.921	0.842733	86.2041	0.422283	129.842	0.669828	106.966	0.570904	205.092	0.824841
		176.17	0.697133	191.103	0.714417	235.293	0.843818	86.3887	0.422826	130.006	0.67069	107.191	0.571639	205.568	0.825902
		176.232	0.698029	191.19	0.715335	235.374	0.844902	86.529	0.42337	130.714	0.671552	107.326	0.572373	206.103	0.826964
		177.017	0.698925	191.414	0.716253	235.681	0.845987	86.5982	0.423913	130.882	0.672414	107.437	0.573108	206.67	0.828025
		177.072	0.699821	191.424	0.717172	236.915	0.847072	86.6099	0.424457	131.83	0.673276	107.466	0.573843	207.373	0.829087
		177.658	0.700717	191.454	0.71809	237.633	0.848156	86.6114	0.425	132.121	0.674138	107.479	0.574578	208.828	0.830149
		177.754	0.701613	192.35	0.719008	238.935	0.849241	86.6207	0.425543	132.225	0.675	107.614	0.575312	209.947	0.83121
		178.266	0.702509	192.476	0.719927	239.652	0.850325	86.6411	0.426087	132.354	0.675862	107.792	0.576047	210.274	0.832272
		180.05	0.703405	192.615	0.720845	240.213	0.85141	86.678	0.42663	132.785	0.676724	107.812	0.576782	211.88	0.833333
		180.147	0.704301	193.629	0.721763	240.453	0.852495	86.6974	0.427174	133.149	0.677586	108.167	0.577517	212.086	0.834395
		180.17	0.705197	193.969	0.722681	241.629	0.853579	86.8284	0.427717	133.419	0.678448	108.631	0.578251	215.365	0.835456
		180.305	0.706093	195.382	0.7236	242.367	0.854664	86.8746	0.428261	133.669	0.67931	108.715	0.578986	216.062	0.836518
		181.105	0.706989	195.823	0.724518	243.287	0.855748	87.0245	0.428804	133.732	0.680172	108.876	0.579721	218.966	0.83758
		181.789	0.707885	196.121	0.725436	244.323	0.856833	87.1919	0.429348	135.404	0.681034	109.208	0.580456	219.101	0.838641
		181.89	0.708781	196.138	0.726354	246.924	0.857918	87.1984	0.429891	135.456	0.681897	109.285	0.58119	219.29	0.839703
		182.325	0.709677	196.306	0.727273	247.043	0.859002	87.3061	0.430435	136.153	0.682759	109.314	0.581925	219.646	0.840764
		182.452	0.710573	196.328	0.728191	247.501	0.860087	87.3403	0.430978	136.295	0.683621	109.324	0.58266	220.134	0.841826
		182.649	0.71147	196.342	0.729109	247.542	0.861171	87.3857	0.431522	136.298	0.684483	109.409	0.583395	220.987	0.842887
		182.956	0.712366	197.79	0.730028	248.523	0.862256	87.3989	0.432065	136.42	0.685345	109.547	0.584129	222.509	0.843949
		183.987	0.713262	198.055	0.730946	249.022	0.863341	87.5974	0.432609	136.559	0.686207	109.579	0.584864	222.988	0.845011
		184.47	0.714158	198.166	0.731864	250.013	0.864425	87.6085	0.433152	136.565	0.687069	109.601	0.585599	224.526	0.846072
		184.931	0.715054	200.471	0.732782	250.206	0.86551	87.6639	0.433696	136.605	0.687931	109.771	0.586334	225.274	0.847134
		184.965	0.71595	200.579	0.733701	250.292	0.866594	87.7024	0.434239	137.105	0.688793	110.212	0.587068	225.838	0.848195
		185.126	0.716846	201.242	0.734619	250.474	0.867679	87.7072	0.434783	137.475	0.689655	110.232	0.587803	226.557	0.849257
		185.499	0.717742	201.317	0.735537	250.994	0.868764	87.7342	0.435326	137.792	0.690517	110.406	0.588538	227.477	0.850318
		185.909	0.718638	201.536	0.736455	251.376	0.869848	88.0582	0.43587	138.095	0.691379	110.442	0.589273	228.294	0.85138
		186.17	0.719534	202.164	0.737374	253.61	0.870933	88.1109	0.436413	138.162	0.692241	110.519	0.590007	228.671	0.852442
		186.507	0.72043	202.3	0.738292	253.661	0.872017	88.1259	0.436957	138.459	0.693103	110.606	0.590742	228.703	0.853503
		186.556	0.721326	202.812	0.73921	254.507	0.873102	88.4199	0.4375	138.563	0.693966	110.749	0.591477	228.766	0.854565
		186.925	0.722222	203.077	0.740129	255.217	0.874187	88.4374	0.438043	138.579	0.694828	110.768	0.592212	228.823	0.855626
		187.063	0.723118	203.245	0.741047	255.345	0.875271	88.4912	0.438587	138.82	0.69569	110.82	0.592946	229.547	0.856688
		187.113	0.724014	203.866	0.741965	256.021	0.876356	88.6242	0.43913	138.835	0.696552	110.847	0.593681	232.945	0.857749
		187.202	0.72491	203.955	0.742883	256.865	0.87744	88.6325	0.439674	139.383	0.697414	111.016	0.594416	233.851	0.858811
		187.305	0.725806	204.097	0.743802	257.388	0.878525	88.6459	0.440217	139.882	0.698276	111.032	0.595151	234.827	0.859873
		187.469	0.726703	204.146	0.74472	258.321	0.87961	88.6503	0.440761	140.081	0.699138	111.064	0.595885	236.8	0.860934
		187.697	0.727599	204.596	0.745638	258.367	0.880694	88.7038	0.441304	140.208	0.7	111.515	0.59662	237.641	0.861996
		187.828	0.728495	204.77	0.746556	259.21	0.881779	88.7146	0.441848	140.22	0.700862	111.725	0.597355	238.263	0.863057
		187.951	0.729391	205.152	0.747475	259.385	0.882863	88.9567	0.442391	140.222	0.701724	111.964	0.59809	240.059	0.864119
		188.179	0.730287	205.175	0.748393	260.416	0.883948	89.0896	0.442935	140.472	0.702586	112.038	0.598824	245.477	0.86518
		188.371	0.731183	205.509	0.749311	260.801	0.885033	89.0936	0.443478	140.778	0.703448	112.163	0.599559	246.014	0.866242
		188.753	0.732079	206.337	0.75023	260.942	0.886117	89.14	0.444022	141.03	0.70431	112.188	0.600294	246.646	0.867304
		189.304	0.732975	206.386	0.751148	261.229	0.887202	89.1411	0.444565	141.724	0.705172	112.216	0.601029	249.671	0.868365
		190.001	0.733871	206.751	0.752066	262.324	0.888286	89.2766	0.445109	142.009	0.706034	112.284	0.601763	250.736	0.869427
		190.74	0.734767	206.956	0.752984	262.974	0.889371	89.2836	0.445652	142.034	0.706897	112.315	0.602498	250.804	0.870488
		191.013	0.735663	207.067	0.753903	262.998	0.890456	89.3428	0.446196	142.107	0.707759	112.515	0.603233	251.008	0.87155
		191.032	0.736559	207.479	0.754821	263.013	0.89154	89.5051	0.446739	142.213	0.708621	112.561	0.603968	251.1	0.872611
		191.858	0.737455	207.626	0.755739	263.162	0.892625	89.5153	0.447283	142.263	0.709483	112.573	0.604702	253.489	0.873673
		192.008	0.738351	208.057	0.756657	263.183	0.893709	89.6002	0.447826	142.448	0.710345	112.735	0.605437	256.974	0.874735
		192.456	0.739247	208.226	0.757576	263.389	0.894794	89.6739	0.44837	142.515	0.711207	112.897	0.606172	257.758	0.875796
		192.458	0.740143	209.105	0.758494	263.396	0.895879	89.7648	0.448913	142.62	0.712069	112.975	0.606907	258.579	0.876858
		192.695	0.741039	209.669	0.759412	265.153	0.896963	89.8465	0.449457	142.637	0.712931	113.067	0.607641	259.189	0.877919
		192.754	0.741935	210.532	0.760331	265.53	0.898048	89.9041	0.45	142.795	0.713793	113.095	0.608376	260.038	0.878981
		193.153	0.742832	210.652	0.761249	266.969	0.899132	90.0751	0.450543	143.756	0.714655	113.298	0.609111	260.092	0.880042
		193.264	0.743728	210.923	0.762167	268.375	0.900217	90.2097	0.451087	144.257	0.715517	113.399	0.609846	260.962	0.881104
		193.688	0.744624	211.954	0.763085	269.897	0.901302	90.3676	0.45163	144.308	0.716379	113.532	0.61058	262	0.882166
		193.907	0.74552	211.988	0.764004	271.552	0.902386	90.5112	0.452174	144.448	0.717241	113.534	0.611315	262.67	0.883227
		194.064	0.746416	212.578	0.764922	272.241	0.903471	90.6871	0.452717	144.558	0.718103	113.849	0.61205	264.736	0.884289
		194.525	0.747312	213.22	0.76584	276.087	0.904555	90.708	0.453261	145.447	0.718966	114.116	0.612785	265.259	0.88535
		194.844	0.748208	213.647	0.766758	280.882	0.90564	90.8645	0.453804	145.803	0.719828	114.334	0.613519	267.811	0.886412
		195.034	0.749104	213.65	0.767677	283.979	0.906725	90.9546	0.454348	146.068	0.72069	114.378	0.614254	271.19	0.887473
		195.58	0.75	213.769	0.768595	284.162	0.907809	90.9998	0.454891	146.074	0.721552	114.516	0.614989	271.941	0.888535
		195.609	0.750896	214.388	0.769513	285.146	0.908894	91.0828	0.455435	146.606	0.722414	114.567	0.615724	272.491	0.889597
		196.048	0.751792	214.536	0.770432	285.956	0.909978	91.1371	0.455978	147.022	0.723276	114.679	0.616458	272.64	0.890658
		196.561	0.752688	214.84	0.77135	287.597	0.911063	91.3515	0.456522	147.13	0.724138	114.686	0.617193	273.183	0.89172
		196.718	0.753584	215.168	0.772268	288.162	0.912148	91.3587	0.457065	147.15	0.725	114.803	0.617928	273.257	0.892781
		197.099	0.75448	215.795	0.773186	292.406	0.913232	91.3792	0.457609	147.192	0.725862	115.015	0.618663	273.651	0.893843
		197.428	0.755376	216.325	0.774105	294.304	0.914317	91.3915	0.458152	147.652	0.726724	115.103	0.619398	274.61	0.894904
		197.622	0.756272	216.586	0.775023	294.905	0.915401	91.5886	0.458696	147.79	0.727586	115.499	0.620132	277.391	0.895966
		198.094	0.757168	217.038	0.775941	297.457	0.916486	91.6569	0.459239	147.975	0.728448	115.516	0.620867	278.705	0.897028
		198.311	0.758065	217.603	0.77686	297.753	0.91757	91.8624	0.459783	148.308	0.72931	115.623	0.621602	279.972	0.898089
		198.496	0.758961	217.644	0.777778	298.479	0.918655	91.9043	0.460326	148.667	0.730172	115.702	0.622337	280.192	0.899151
		198.631	0.759857	217.767	0.778696	300.392	0.91974	92.0324	0.46087	148.736	0.731034	115.748	0.623071	280.794	0.900212
		198.994	0.760753	217.83	0.779614	301.278	0.920824	92.2133	0.461413	148.988	0.731897	115.968	0.623806	280.999	0.901274
		199.128	0.761649	218.064	0.780533	301.8	0.921909	92.5674	0.461957	149.003	0.732759	116.033	0.624541	282.011	0.902335
		201.312	0.762545	218.497	0.781451	305.603	0.922993	92.5905	0.4625	149.053	0.733621	116.186	0.625276	285.644	0.903397
		201.85	0.763441	219.129	0.782369	305.829	0.924078	92.8511	0.463043	149.084	0.734483	116.493	0.62601	286.279	0.904459
		201.882	0.764337	219.963	0.783287	307.914	0.925163	92.9773	0.463587	149.237	0.735345	117.538	0.626745	286.326	0.90552
		202.02	0.765233	220.498	0.784206	313.928	0.926247	93.0281	0.46413	149.481	0.736207	117.931	0.62748	286.95	0.906582
		202.468	0.766129	220.854	0.785124	314.037	0.927332	93.0419	0.464674	149.584	0.737069	118.512	0.628215	287.854	0.907643
		202.762	0.767025	220.97	0.786042	314.932	0.928416	93.0461	0.465217	149.759	0.737931	118.56	0.628949	288.483	0.908705
		203.021	0.767921	221.726	0.786961	316.137	0.929501	93.0774	0.465761	150.283	0.738793	118.643	0.629684	289.426	0.909766
		203.271	0.768817	222.275	0.787879	316.164	0.930586	93.2645	0.466304	150.656	0.739655	118.902	0.630419	289.855	0.910828
		203.298	0.769713	222.32	0.788797	317.274	0.93167	93.296	0.466848	151.163	0.740517	118.912	0.631154	290.192	0.91189
		205.146	0.770609	222.925	0.789715	319.286	0.932755	93.299	0.467391	151.351	0.741379	119.051	0.631888	290.911	0.912951
		205.347	0.771505	223.077	0.790634	320.735	0.933839	93.3762	0.467935	152.152	0.742241	119.053	0.632623	291.886	0.914013
		205.393	0.772401	223.639	0.791552	321.625	0.934924	93.4673	0.468478	152.418	0.743103	119.079	0.633358	292.158	0.915074
		205.603	0.773297	223.877	0.79247	323.03	0.936009	93.5316	0.469022	152.642	0.743966	119.354	0.634093	293.732	0.916136
		205.708	0.774194	224.147	0.793388	324.614	0.937093	93.5913	0.469565	152.915	0.744828	119.403	0.634827	294.571	0.917197
		205.958	0.77509	225.038	0.794307	330.508	0.938178	93.6467	0.470109	153.306	0.74569	119.404	0.635562	298.426	0.918259
		206.468	0.775986	226.347	0.795225	336.655	0.939262	93.6638	0.470652	153.436	0.746552	119.529	0.636297	299.835	0.919321
		206.594	0.776882	226.372	0.796143	338.907	0.940347	93.8388	0.471196	153.595	0.747414	119.725	0.637032	301.58	0.920382
		206.704	0.777778	227.533	0.797062	340.167	0.941432	93.8999	0.471739	154.302	0.748276	119.855	0.637766	301.926	0.921444
		206.845	0.778674	228.508	0.79798	340.236	0.942516	93.9209	0.472283	155.027	0.749138	120.301	0.638501	303.237	0.922505
		207.757	0.77957	229.071	0.798898	341.146	0.943601	93.9453	0.472826	155.073	0.75	120.504	0.639236	303.765	0.923567
		207.776	0.780466	230.053	0.799816	342.503	0.944685	94.2345	0.47337	155.357	0.750862	120.642	0.639971	304.589	0.924628
		208.346	0.781362	230.316	0.800735	342.743	0.94577	94.273	0.473913	155.851	0.751724	120.749	0.640705	304.74	0.92569
		208.749	0.782258	230.578	0.801653	343.762	0.946855	94.2846	0.474457	156.303	0.752586	120.787	0.64144	306.764	0.926752
		209.492	0.783154	231.18	0.802571	346.371	0.947939	94.4113	0.475	156.381	0.753448	120.975	0.642175	307.095	0.927813
		210.125	0.78405	231.21	0.803489	348.954	0.949024	94.5382	0.475543	156.512	0.75431	121.022	0.64291	309.68	0.928875
		210.222	0.784946	231.654	0.804408	354.305	0.950108	94.5785	0.476087	156.513	0.755172	121.197	0.643644	310.872	0.929936
		210.757	0.785842	232.35	0.805326	355.356	0.951193	94.605	0.47663	156.541	0.756034	121.598	0.644379	311.243	0.930998
		210.881	0.786738	232.579	0.806244	361.645	0.952278	94.6387	0.477174	156.625	0.756897	121.663	0.645114	312.823	0.932059
		211.879	0.787634	233.862	0.807163	362.235	0.953362	94.7029	0.477717	156.735	0.757759	121.732	0.645849	313.379	0.933121
		211.905	0.78853	234.578	0.808081	362.414	0.954447	95.0075	0.478261	157.003	0.758621	121.963	0.646583	315.352	0.934183
		212.402	0.789427	234.783	0.808999	362.422	0.955531	95.0077	0.478804	157.525	0.759483	122.043	0.647318	317.182	0.935244
		212.567	0.790323	235.11	0.809917	363.195	0.956616	95.2348	0.479348	157.559	0.760345	122.171	0.648053	317.922	0.936306
		212.882	0.791219	235.336	0.810836	365.872	0.957701	95.4276	0.479891	157.95	0.761207	122.208	0.648788	318.147	0.937367
		214.144	0.792115	235.565	0.811754	367.29	0.958785	95.5585	0.480435	158.383	0.762069	122.327	0.649522	318.927	0.938429
		214.369	0.793011	237.026	0.812672	367.548	0.95987	95.8293	0.480978	158.611	0.762931	122.522	0.650257	319.338	0.93949
		214.669	0.793907	237.715	0.81359	368.811	0.960954	95.9364	0.481522	159.021	0.763793	122.658	0.650992	319.547	0.940552
		215.125	0.794803	239.252	0.814509	372.146	0.962039	96.051	0.482065	159.077	0.764655	122.684	0.651727	319.664	0.941614
		215.223	0.795699	239.784	0.815427	377.467	0.963124	96.1609	0.482609	159.354	0.765517	122.796	0.652461	325.38	0.942675
		215.246	0.796595	240.626	0.816345	382.867	0.964208	96.2037	0.483152	160.062	0.766379	122.89	0.653196	325.632	0.943737
		215.822	0.797491	241.747	0.817264	384.347	0.965293	96.243	0.483696	160.431	0.767241	122.936	0.653931	326.69	0.944798
		215.907	0.798387	241.996	0.818182	385.634	0.966377	96.294	0.484239	160.778	0.768103	123.083	0.654666	327.885	0.94586
		216.573	0.799283	242.715	0.8191	396.765	0.967462	96.3171	0.484783	161.172	0.768966	123.085	0.6554	328.014	0.946921
		216.782	0.800179	242.882	0.820018	398.742	0.968547	96.3993	0.485326	161.356	0.769828	123.354	0.656135	331.705	0.947983
		217.657	0.801075	243.078	0.820937	400.413	0.969631	96.5542	0.48587	161.461	0.77069	123.422	0.65687	334.323	0.949045
		218.475	0.801971	244.237	0.821855	400.753	0.970716	96.5634	0.486413	161.83	0.771552	123.654	0.657605	337.766	0.950106
		219.569	0.802867	245.148	0.822773	401.792	0.9718	96.9331	0.486957	161.961	0.772414	123.672	0.658339	338.158	0.951168
		220.3	0.803763	245.18	0.823691	403.602	0.972885	96.9598	0.4875	162.772	0.773276	124.002	0.659074	349.454	0.952229
		221.885	0.804659	246.247	0.82461	411.239	0.97397	97.0208	0.488043	162.933	0.774138	124.063	0.659809	349.518	0.953291
		222.518	0.805556	247.501	0.825528	412.136	0.975054	97.088	0.488587	163.37	0.775	124.661	0.660544	349.866	0.954352
		223.9	0.806452	248.157	0.826446	413.769	0.976139	97.1096	0.48913	163.534	0.775862	124.696	0.661278	350.739	0.955414
		223.993	0.807348	248.56	0.827365	415.248	0.977223	97.1529	0.489674	163.59	0.776724	124.765	0.662013	352.692	0.956476
		224.396	0.808244	249.503	0.828283	426.629	0.978308	97.3406	0.490217	163.67	0.777586	125.211	0.662748	353.906	0.957537
		224.934	0.80914	249.946	0.829201	427.02	0.979393	97.4532	0.490761	163.765	0.778448	125.372	0.663483	354.925	0.958599
		225.437	0.810036	250.376	0.830119	437.031	0.980477	97.523	0.491304	163.861	0.77931	125.697	0.664217	356.408	0.95966
		225.855	0.810932	251.066	0.831038	438.251	0.981562	97.72	0.491848	163.911	0.780172	125.764	0.664952	358.541	0.960722
		225.926	0.811828	252.17	0.831956	439.648	0.982646	97.7541	0.492391	164.013	0.781034	125.898	0.665687	360.464	0.961783
		225.969	0.812724	252.906	0.832874	444.385	0.983731	97.9217	0.492935	164.047	0.781897	126.431	0.666422	364.371	0.962845
		226.283	0.81362	253.411	0.833792	455.729	0.984816	97.9312	0.493478	164.672	0.782759	126.666	0.667157	368.558	0.963907
		226.449	0.814516	253.932	0.834711	455.939	0.9859	97.9651	0.494022	165.126	0.783621	126.727	0.667891	369.01	0.964968
		226.469	0.815412	254.735	0.835629	458.756	0.986985	98.0042	0.494565	165.257	0.784483	126.86	0.668626	370.656	0.96603
		226.543	0.816308	254.853	0.836547	469.925	0.988069	98.0255	0.495109	165.439	0.785345	126.866	0.669361	371.035	0.967091
		227.639	0.817204	256.258	0.837466	476.758	0.989154	98.06	0.495652	165.963	0.786207	126.927	0.670096	372.397	0.968153
		228.014	0.8181	257.303	0.838384	479.746	0.990239	98.2136	0.496196	166.209	0.787069	127.92	0.67083	372.747	0.969214
		228.173	0.818996	257.618	0.839302	483.518	0.991323	98.2137	0.496739	166.345	0.787931	128.002	0.671565	372.977	0.970276
		228.257	0.819892	257.842	0.84022	486.759	0.992408	98.2193	0.497283	166.496	0.788793	128.049	0.6723	375.805	0.971338
		228.405	0.820789	257.904	0.841139	488.334	0.993492	98.3345	0.497826	166.574	0.789655	128.653	0.673035	377.879	0.972399
		228.483	0.821685	258.182	0.842057	511.844	0.994577	98.5257	0.49837	166.587	0.790517	129.032	0.673769	381.437	0.973461
		229.096	0.822581	260.452	0.842975	514.42	0.995662	98.5878	0.498913	166.931	0.791379	129.179	0.674504	382.546	0.974522
		229.847	0.823477	260.656	0.843893	528.676	0.996746	98.8043	0.499457	167.61	0.792241	129.28	0.675239	384.068	0.975584
		229.904	0.824373	260.886	0.844812	530.468	0.997831	98.8557	0.5	167.956	0.793103	129.358	0.675974	386.072	0.976645
		230.059	0.825269	261.538	0.84573	571.85	0.998915	99.1182	0.500543	168.348	0.793966	129.551	0.676708	386.928	0.977707
		234.079	0.826165	262.984	0.846648	660.109	1	99.2146	0.501087	168.399	0.794828	129.56	0.677443	390.453	0.978769
		234.76	0.827061	263.526	0.847567			99.3514	0.50163	168.974	0.79569	129.964	0.678178	393.826	0.97983
		236.594	0.827957	263.974	0.848485			99.3812	0.502174	168.984	0.796552	130.783	0.678913	397.647	0.980892
		237.2	0.828853	264.171	0.849403			99.4512	0.502717	169.598	0.797414	130.85	0.679647	398.145	0.981953
		238.044	0.829749	264.938	0.850321			99.6397	0.503261	169.674	0.798276	130.982	0.680382	399.383	0.983015
		238.464	0.830645	265.061	0.85124			99.7497	0.503804	169.72	0.799138	130.999	0.681117	400.988	0.984076
		239.281	0.831541	266.734	0.852158			99.7808	0.504348	169.758	0.8	131.049	0.681852	403.009	0.985138
		241.991	0.832437	266.961	0.853076			99.8702	0.504891	169.762	0.800862	131.222	0.682586	410.027	0.9862
		243.388	0.833333	267.106	0.853994			100.016	0.505435	170.223	0.801724	131.61	0.683321	419.808	0.987261
		243.497	0.834229	267.714	0.854913			100.057	0.505978	170.346	0.802586	131.683	0.684056	429.706	0.988323
		244.811	0.835125	268.566	0.855831			100.111	0.506522	171.159	0.803448	131.992	0.684791	431.958	0.989384
		245.053	0.836022	268.885	0.856749			100.253	0.507065	171.886	0.80431	131.999	0.685525	438.212	0.990446
		245.373	0.836918	269.011	0.857668			100.291	0.507609	172.084	0.805172	132.036	0.68626	447.948	0.991507
		247.298	0.837814	269.029	0.858586			100.31	0.508152	172.439	0.806034	132.277	0.686995	448.152	0.992569
		247.469	0.83871	269.461	0.859504			100.399	0.508696	172.617	0.806897	132.397	0.68773	453.594	0.993631
		247.704	0.839606	270.255	0.860422			100.438	0.509239	172.725	0.807759	132.804	0.688464	459.496	0.994692
		248.344	0.840502	270.921	0.861341			100.494	0.509783	172.881	0.808621	132.858	0.689199	471.576	0.995754
		249.709	0.841398	271.016	0.862259			100.534	0.510326	173.637	0.809483	132.859	0.689934	498.629	0.996815
		250.163	0.842294	271.492	0.863177			100.557	0.51087	174.371	0.810345	132.976	0.690669	525.945	0.997877
		250.232	0.84319	271.947	0.864096			100.592	0.511413	174.512	0.811207	132.991	0.691403	634.182	0.998938
		251.229	0.844086	272.293	0.865014			100.62	0.511957	174.606	0.812069	133.082	0.692138	702.559	1
		252.874	0.844982	273.277	0.865932			100.66	0.5125	175.179	0.812931	133.118	0.692873
		253.042	0.845878	273.924	0.86685			100.691	0.513043	175.34	0.813793	133.22	0.693608
		253.322	0.846774	274.03	0.867769			100.812	0.513587	175.88	0.814655	133.256	0.694342
		254.278	0.84767	274.24	0.868687			101.031	0.51413	175.912	0.815517	134.051	0.695077
		254.548	0.848566	274.793	0.869605			101.218	0.514674	176.82	0.816379	134.416	0.695812
		254.558	0.849462	274.843	0.870523			101.357	0.515217	177.03	0.817241	134.537	0.696547
		254.652	0.850358	275.193	0.871442			101.491	0.515761	177.144	0.818103	134.825	0.697281
		254.752	0.851254	277.324	0.87236			101.555	0.516304	178.526	0.818966	134.852	0.698016
		255.851	0.852151	278.338	0.873278			101.595	0.516848	178.737	0.819828	135.174	0.698751
		257.492	0.853047	278.753	0.874197			101.609	0.517391	178.818	0.82069	135.183	0.699486
		257.736	0.853943	279.936	0.875115			101.67	0.517935	179.05	0.821552	135.623	0.70022
		258.221	0.854839	280.133	0.876033			101.812	0.518478	179.454	0.822414	135.77	0.700955
		259.216	0.855735	280.497	0.876951			101.841	0.519022	179.802	0.823276	136.178	0.70169
		260.086	0.856631	280.643	0.87787			101.858	0.519565	180.017	0.824138	136.495	0.702425
		260.426	0.857527	281.235	0.878788			101.906	0.520109	181.023	0.825	136.547	0.703159
		260.719	0.858423	281.264	0.879706			101.925	0.520652	181.522	0.825862	137.08	0.703894
		261.338	0.859319	281.602	0.880624			102.005	0.521196	182.021	0.826724	137.216	0.704629
		261.951	0.860215	281.62	0.881543			102.015	0.521739	182.183	0.827586	137.435	0.705364
		262.834	0.861111	283.348	0.882461			102.04	0.522283	182.85	0.828448	137.654	0.706098
		262.895	0.862007	283.79	0.883379			102.065	0.522826	182.945	0.82931	137.843	0.706833
		263.07	0.862903	284.597	0.884298			102.132	0.52337	183.395	0.830172	138.001	0.707568
		263.414	0.863799	285.184	0.885216			102.165	0.523913	184.183	0.831034	138.019	0.708303
		264.606	0.864695	289.861	0.886134			102.219	0.524457	184.261	0.831897	138.127	0.709037
		265.359	0.865591	291.083	0.887052			102.27	0.525	184.434	0.832759	138.226	0.709772
		265.588	0.866487	292.401	0.887971			102.369	0.525543	184.89	0.833621	138.621	0.710507
		265.847	0.867384	292.936	0.888889			102.48	0.526087	185.013	0.834483	138.701	0.711242
		266.817	0.86828	293.351	0.889807			102.514	0.52663	185.102	0.835345	138.895	0.711976
		266.911	0.869176	293.986	0.890725			102.576	0.527174	186.156	0.836207	139.388	0.712711
		268.382	0.870072	294.753	0.891644			102.618	0.527717	186.281	0.837069	139.437	0.713446
		269.082	0.870968	294.802	0.892562			102.8	0.528261	186.288	0.837931	139.481	0.714181
		269.219	0.871864	295.926	0.89348			102.812	0.528804	186.451	0.838793	139.506	0.714916
		269.512	0.87276	296.247	0.894399			102.974	0.529348	187.242	0.839655	139.786	0.71565
		269.579	0.873656	296.839	0.895317			103.076	0.529891	187.405	0.840517	140.255	0.716385
		271.352	0.874552	300.571	0.896235			103.077	0.530435	188.163	0.841379	140.289	0.71712
		271.435	0.875448	301.05	0.897153			103.218	0.530978	188.89	0.842241	140.336	0.717855
		272.178	0.876344	301.125	0.898072			103.311	0.531522	189.091	0.843103	140.636	0.718589
		273.015	0.87724	302.184	0.89899			103.342	0.532065	189.175	0.843966	140.672	0.719324
		274.654	0.878136	302.491	0.899908			103.381	0.532609	190.095	0.844828	140.767	0.720059
		275.193	0.879032	303.68	0.900826			103.43	0.533152	190.237	0.84569	140.837	0.720794
		275.741	0.879928	305.099	0.901745			103.543	0.533696	190.352	0.846552	140.847	0.721528
		276.551	0.880824	306.038	0.902663			103.574	0.534239	191.599	0.847414	141.143	0.722263
		276.647	0.88172	307.065	0.903581			103.592	0.534783	192.002	0.848276	141.426	0.722998
		279.133	0.882616	309.429	0.9045			103.679	0.535326	192.016	0.849138	142.158	0.723733
		279.154	0.883513	310.155	0.905418			103.681	0.53587	192.238	0.85	142.201	0.724467
		279.491	0.884409	310.929	0.906336			103.821	0.536413	192.478	0.850862	142.536	0.725202
		279.803	0.885305	311.102	0.907254			103.83	0.536957	192.569	0.851724	142.846	0.725937
		280.354	0.886201	311.54	0.908173			103.883	0.5375	192.732	0.852586	142.913	0.726672
		280.577	0.887097	311.74	0.909091			104.088	0.538043	193.346	0.853448	142.991	0.727406
		280.897	0.887993	313.249	0.910009			104.142	0.538587	193.646	0.85431	143.26	0.728141
		280.92	0.888889	313.365	0.910927			104.312	0.53913	194.026	0.855172	143.59	0.728876
		281.888	0.889785	314.007	0.911846			104.392	0.539674	194.915	0.856034	143.741	0.729611
		282.389	0.890681	314.548	0.912764			104.528	0.540217	195.021	0.856897	143.816	0.730345
		282.805	0.891577	314.979	0.913682			104.599	0.540761	195.653	0.857759	143.841	0.73108
		283.533	0.892473	315.296	0.914601			104.87	0.541304	196.052	0.858621	145.174	0.731815
		283.76	0.893369	316.564	0.915519			105.077	0.541848	197.47	0.859483	145.546	0.73255
		284.904	0.894265	317.95	0.916437			105.098	0.542391	197.874	0.860345	146.079	0.733284
		286.23	0.895161	318.981	0.917355			105.104	0.542935	198.078	0.861207	146.418	0.734019
		286.332	0.896057	319.22	0.918274			105.107	0.543478	198.086	0.862069	146.517	0.734754
		286.832	0.896953	319.87	0.919192			105.119	0.544022	198.151	0.862931	146.585	0.735489
		287.062	0.897849	320.582	0.92011			105.294	0.544565	198.271	0.863793	146.643	0.736223
		287.946	0.898746	321.059	0.921028			105.524	0.545109	198.975	0.864655	146.643	0.736958
		288.284	0.899642	321.396	0.921947			105.617	0.545652	199.013	0.865517	146.85	0.737693
		289.136	0.900538	322.244	0.922865			105.617	0.546196	199.271	0.866379	147.054	0.738428
		289.808	0.901434	323.38	0.923783			105.702	0.546739	199.389	0.867241	147.205	0.739162
		289.987	0.90233	327.968	0.924702			105.721	0.547283	202.167	0.868103	147.243	0.739897
		290.001	0.903226	332.663	0.92562			105.776	0.547826	203.131	0.868966	147.346	0.740632
		290.178	0.904122	333.748	0.926538			105.852	0.54837	204.074	0.869828	147.699	0.741367
		291.559	0.905018	337.736	0.927456			105.903	0.548913	204.211	0.87069	148.064	0.742101
		291.844	0.905914	338.878	0.928375			105.918	0.549457	204.9	0.871552	148.396	0.742836
		295.182	0.90681	341.73	0.929293			105.962	0.55	205.393	0.872414	148.483	0.743571
		296.379	0.907706	343.837	0.930211			106.041	0.550543	205.624	0.873276	148.755	0.744306
		297.387	0.908602	344.763	0.931129			106.185	0.551087	205.926	0.874138	148.941	0.74504
		297.546	0.909498	345.075	0.932048			106.198	0.55163	205.944	0.875	149.116	0.745775
		298.786	0.910394	345.937	0.932966			106.378	0.552174	206.462	0.875862	149.348	0.74651
		301.136	0.91129	346.337	0.933884			106.451	0.552717	206.645	0.876724	149.889	0.747245
		301.213	0.912186	348.175	0.934803			106.566	0.553261	207.07	0.877586	150.176	0.747979
		301.45	0.913082	350.603	0.935721			106.608	0.553804	207.995	0.878448	150.4	0.748714
		302.072	0.913978	352.887	0.936639			106.658	0.554348	208.331	0.87931	150.557	0.749449
		303.168	0.914875	354.311	0.937557			106.792	0.554891	208.404	0.880172	150.853	0.750184
		303.665	0.915771	354.388	0.938476			107.094	0.555435	208.788	0.881034	150.996	0.750918
		304.642	0.916667	356.174	0.939394			107.254	0.555978	208.82	0.881897	151.089	0.751653
		304.703	0.917563	356.391	0.940312			107.303	0.556522	209.267	0.882759	151.499	0.752388
		305.526	0.918459	356.688	0.94123			107.327	0.557065	210.703	0.883621	151.596	0.753123
		309.674	0.919355	360.11	0.942149			107.389	0.557609	211.13	0.884483	151.706	0.753857
		310.313	0.920251	363.223	0.943067			107.423	0.558152	211.182	0.885345	151.777	0.754592
		310.324	0.921147	363.734	0.943985			107.495	0.558696	212.325	0.886207	151.844	0.755327
		311.849	0.922043	364.098	0.944904			107.573	0.559239	212.341	0.887069	151.982	0.756062
		312.29	0.922939	364.266	0.945822			107.777	0.559783	212.413	0.887931	152.087	0.756796
		312.792	0.923835	364.374	0.94674			107.88	0.560326	213.203	0.888793	152.619	0.757531
		314.759	0.924731	368.018	0.947658			107.945	0.56087	213.325	0.889655	153.47	0.758266
		315.369	0.925627	369.499	0.948577			107.974	0.561413	214.969	0.890517	154.578	0.759001
		315.601	0.926523	371.285	0.949495			108.079	0.561957	215.307	0.891379	154.869	0.759735
		318.016	0.927419	372.053	0.950413			108.094	0.5625	215.492	0.892241	154.887	0.76047
		319.287	0.928315	374.145	0.951331			108.269	0.563043	215.575	0.893103	154.888	0.761205
		319.408	0.929211	374.445	0.95225			108.374	0.563587	216.165	0.893966	155.055	0.76194
		320.618	0.930108	374.605	0.953168			108.393	0.56413	216.473	0.894828	155.185	0.762675
		321.027	0.931004	374.79	0.954086			108.424	0.564674	217.298	0.89569	155.315	0.763409
		321.179	0.9319	375.437	0.955005			108.433	0.565217	217.486	0.896552	155.332	0.764144
		322.131	0.932796	377.142	0.955923			108.436	0.565761	218.069	0.897414	155.359	0.764879
		324.309	0.933692	377.935	0.956841			108.506	0.566304	218.538	0.898276	155.388	0.765614
		328.2	0.934588	380.92	0.957759			108.752	0.566848	218.732	0.899138	155.412	0.766348
		328.506	0.935484	385.434	0.958678			108.807	0.567391	220.076	0.9	155.753	0.767083
		329.382	0.93638	386.473	0.959596			108.887	0.567935	220.525	0.900862	156.224	0.767818
		329.987	0.937276	387.046	0.960514			108.993	0.568478	222.051	0.901724	156.845	0.768553
		330.068	0.938172	387.882	0.961433			109.044	0.569022	222.18	0.902586	157.03	0.769287
		330.669	0.939068	392.756	0.962351			109.082	0.569565	222.21	0.903448	157.493	0.770022
		332.599	0.939964	393.251	0.963269			109.175	0.570109	223.227	0.90431	157.576	0.770757
		332.779	0.94086	393.597	0.964187			109.197	0.570652	223.346	0.905172	157.856	0.771492
		336.917	0.941756	396.658	0.965106			109.272	0.571196	223.777	0.906034	157.929	0.772226
		337.841	0.942652	397.409	0.966024			109.277	0.571739	224.32	0.906897	158.3	0.772961
		340.048	0.943548	399.56	0.966942			109.364	0.572283	224.36	0.907759	159.142	0.773696
		341.9	0.944444	407.141	0.96786			109.372	0.572826	225.439	0.908621	159.178	0.774431
		343.052	0.945341	407.974	0.968779			109.483	0.57337	226.265	0.909483	159.343	0.775165
		345.473	0.946237	408.683	0.969697			109.58	0.573913	226.847	0.910345	159.67	0.7759
		347.884	0.947133	410.601	0.970615			109.604	0.574457	227.563	0.911207	159.726	0.776635
		347.998	0.948029	412.142	0.971534			109.834	0.575	227.666	0.912069	159.744	0.77737
		351.28	0.948925	415.948	0.972452			110.025	0.575543	229.382	0.912931	159.818	0.778104
		354.395	0.949821	416.326	0.97337			110.192	0.576087	230.3	0.913793	159.868	0.778839
		358.275	0.950717	420.199	0.974288			110.346	0.57663	232.529	0.914655	159.951	0.779574
		364.306	0.951613	422.773	0.975207			110.439	0.577174	232.692	0.915517	160.382	0.780309
		365.681	0.952509	422.823	0.976125			110.558	0.577717	232.836	0.916379	160.974	0.781043
		365.974	0.953405	424.132	0.977043			110.626	0.578261	232.992	0.917241	161.012	0.781778
		367.432	0.954301	426.145	0.977961			110.698	0.578804	233.454	0.918103	161.357	0.782513
		368.307	0.955197	426.82	0.97888			111.114	0.579348	234.197	0.918966	161.406	0.783248
		370.133	0.956093	428.379	0.979798			111.376	0.579891	234.318	0.919828	161.452	0.783982
		370.785	0.956989	438.137	0.980716			111.438	0.580435	235.434	0.92069	161.661	0.784717
		373.618	0.957885	438.646	0.981635			111.642	0.580978	235.811	0.921552	162.363	0.785452
		374.811	0.958781	443.68	0.982553			111.648	0.581522	235.967	0.922414	162.989	0.786187
		375.486	0.959677	447.311	0.983471			111.988	0.582065	237.912	0.923276	163.118	0.786921
		375.697	0.960573	449.707	0.984389			112.068	0.582609	239.718	0.924138	163.211	0.787656
		376.414	0.96147	462.636	0.985308			112.085	0.583152	239.953	0.925	163.312	0.788391
		379.375	0.962366	464.672	0.986226			112.141	0.583696	242.588	0.925862	163.335	0.789126
		381.57	0.963262	469.512	0.987144			112.223	0.584239	243.52	0.926724	163.759	0.78986
		382.839	0.964158	470.828	0.988062			112.259	0.584783	244.122	0.927586	163.805	0.790595
		384.591	0.965054	472.373	0.988981			112.282	0.585326	244.776	0.928448	164.009	0.79133
		385.675	0.96595	472.872	0.989899			112.299	0.58587	246.485	0.92931	164.247	0.792065
		387.595	0.966846	474.747	0.990817			112.327	0.586413	246.844	0.930172	165.011	0.792799
		392.111	0.967742	479.714	0.991736			112.594	0.586957	248.858	0.931034	165.159	0.793534
		395.5	0.968638	487.651	0.992654			112.6	0.5875	249.271	0.931897	165.205	0.794269
		396.72	0.969534	493.945	0.993572			112.809	0.588043	249.29	0.932759	165.218	0.795004
		399.333	0.97043	501.795	0.99449			112.828	0.588587	249.423	0.933621	165.27	0.795738
		400.099	0.971326	508.968	0.995409			112.84	0.58913	250.214	0.934483	165.369	0.796473
		401.423	0.972222	510.828	0.996327			113.047	0.589674	251.196	0.935345	165.41	0.797208
		408.081	0.973118	538.721	0.997245			113.196	0.590217	253.433	0.936207	165.506	0.797943
		411.048	0.974014	550.34	0.998163			113.343	0.590761	253.463	0.937069	166.813	0.798677
		411.326	0.97491	571.785	0.999082			113.648	0.591304	253.805	0.937931	167.808	0.799412
		413.099	0.975806	607.958	1			113.648	0.591848	257.14	0.938793	168.057	0.800147
		416.54	0.976703					113.739	0.592391	258.424	0.939655	168.231	0.800882
		419.419	0.977599					114.087	0.592935	258.753	0.940517	168.51	0.801616
		420.587	0.978495					114.195	0.593478	259.111	0.941379	168.924	0.802351
		420.901	0.979391					114.213	0.594022	259.151	0.942241	168.941	0.803086
		421.228	0.980287					114.322	0.594565	259.565	0.943103	170.345	0.803821
		426.658	0.981183					114.501	0.595109	259.645	0.943966	170.99	0.804555
		427.468	0.982079					114.514	0.595652	261.198	0.944828	171.575	0.80529
		427.791	0.982975					114.656	0.596196	262.345	0.94569	171.962	0.806025
		448.153	0.983871					114.81	0.596739	264.707	0.946552	172.287	0.80676
		454.168	0.984767					114.888	0.597283	266.632	0.947414	172.291	0.807494
		454.849	0.985663					114.907	0.597826	267.103	0.948276	172.342	0.808229
		465.665	0.986559					114.936	0.59837	267.149	0.949138	172.799	0.808964
		470.172	0.987455					115.025	0.598913	268.138	0.95	173.397	0.809699
		480.396	0.988351					115.098	0.599457	270.121	0.950862	173.478	0.810434
		481.339	0.989247					115.395	0.6	271.602	0.951724	173.831	0.811168
		483.713	0.990143					115.441	0.600543	271.665	0.952586	173.986	0.811903
		489.404	0.991039					115.569	0.601087	271.8	0.953448	174.032	0.812638
		497.981	0.991935					115.617	0.60163	271.905	0.95431	174.484	0.813373
		499.907	0.992832					115.811	0.602174	272.068	0.955172	174.728	0.814107
		514.596	0.993728					115.868	0.602717	276.139	0.956034	175.501	0.814842
		521.675	0.994624					116.124	0.603261	277.559	0.956897	175.71	0.815577
		528.937	0.99552					116.14	0.603804	277.685	0.957759	176.062	0.816312
		546.767	0.996416					116.365	0.604348	279.43	0.958621	176.347	0.817046
		551.911	0.997312					116.471	0.604891	279.946	0.959483	176.556	0.817781
		577.213	0.998208					116.535	0.605435	280.027	0.960345	176.561	0.818516
		583.253	0.999104					116.571	0.605978	280.09	0.961207	176.77	0.819251
		586.742	1					116.637	0.606522	280.846	0.962069	177.017	0.819985
								116.642	0.607065	280.982	0.962931	177.023	0.82072
								116.656	0.607609	282.173	0.963793	178.152	0.821455
								116.716	0.608152	284.99	0.964655	178.188	0.82219
								116.786	0.608696	285.367	0.965517	178.321	0.822924
								116.836	0.609239	286.52	0.966379	178.369	0.823659
								116.919	0.609783	288.477	0.967241	178.547	0.824394
								117	0.610326	290.47	0.968103	179.697	0.825129
								117.118	0.61087	292.967	0.968966	179.757	0.825863
								117.306	0.611413	297.212	0.969828	179.817	0.826598
								117.354	0.611957	298.43	0.97069	180.654	0.827333
								117.369	0.6125	300.02	0.971552	180.716	0.828068
								117.488	0.613043	303.853	0.972414	180.806	0.828802
								117.541	0.613587	306.977	0.973276	180.911	0.829537
								117.598	0.61413	307.447	0.974138	181.094	0.830272
								117.741	0.614674	309.232	0.975	181.623	0.831007
								117.782	0.615217	309.468	0.975862	182.055	0.831741
								118.066	0.615761	313.724	0.976724	182.34	0.832476
								118.075	0.616304	322.365	0.977586	182.754	0.833211
								118.098	0.616848	328.292	0.978448	182.89	0.833946
								118.279	0.617391	330.702	0.97931	183.031	0.83468
								118.281	0.617935	356.184	0.980172	183.598	0.835415
								118.357	0.618478	356.245	0.981034	183.673	0.83615
								118.362	0.619022	357.467	0.981897	184.282	0.836885
								118.473	0.619565	358.903	0.982759	184.339	0.837619
								118.514	0.620109	360.547	0.983621	184.374	0.838354
								118.547	0.620652	361.114	0.984483	184.414	0.839089
								118.605	0.621196	366.873	0.985345	185.437	0.839824
								118.663	0.621739	368.688	0.986207	186.036	0.840558
								118.814	0.622283	370.247	0.987069	186.535	0.841293
								118.825	0.622826	371.505	0.987931	186.681	0.842028
								118.826	0.62337	376.971	0.988793	186.963	0.842763
								119.202	0.623913	381.588	0.989655	187.46	0.843497
								119.315	0.624457	381.671	0.990517	187.775	0.844232
								119.381	0.625	383.694	0.991379	188.694	0.844967
								119.49	0.625543	387.781	0.992241	189.033	0.845702
								119.588	0.626087	397.626	0.993103	190.386	0.846436
								119.65	0.62663	398.921	0.993966	191.236	0.847171
								119.676	0.627174	415.014	0.994828	192.025	0.847906
								119.696	0.627717	444.517	0.99569	192.064	0.848641
								119.872	0.628261	445.55	0.996552	192.088	0.849375
								120.314	0.628804	455.175	0.997414	192.382	0.85011
								120.32	0.629348	469.668	0.998276	193.419	0.850845
								120.805	0.629891	539.642	0.999138	193.911	0.85158
								120.898	0.630435	911.596	1	193.975	0.852314
								120.977	0.630978			194.08	0.853049
								121.237	0.631522			195.378	0.853784
								121.273	0.632065			195.675	0.854519
								121.277	0.632609			195.829	0.855253
								121.46	0.633152			195.914	0.855988
								121.481	0.633696			196.693	0.856723
								121.646	0.634239			196.785	0.857458
								121.653	0.634783			196.907	0.858193
								122.142	0.635326			197.672	0.858927
								122.508	0.63587			198.015	0.859662
								122.601	0.636413			199.226	0.860397
								122.857	0.636957			199.465	0.861132
								123.055	0.6375			199.534	0.861866
								123.324	0.638043			200.326	0.862601
								123.553	0.638587			200.785	0.863336
								123.616	0.63913			201.218	0.864071
								123.676	0.639674			201.384	0.864805
								123.899	0.640217			201.761	0.86554
								123.918	0.640761			202.384	0.866275
								124.096	0.641304			203.431	0.86701
								124.593	0.641848			203.643	0.867744
								124.858	0.642391			203.774	0.868479
								125.116	0.642935			203.841	0.869214
								125.4	0.643478			204.018	0.869949
								125.579	0.644022			204.795	0.870683
								125.725	0.644565			205.002	0.871418
								125.782	0.645109			205.144	0.872153
								125.971	0.645652			206.532	0.872888
								125.986	0.646196			208.73	0.873622
								126.271	0.646739			208.889	0.874357
								126.299	0.647283			209.05	0.875092
								126.304	0.647826			209.369	0.875827
								126.623	0.64837			209.847	0.876561
								126.783	0.648913			210.305	0.877296
								126.89	0.649457			210.478	0.878031
								126.908	0.65			210.481	0.878766
								127.236	0.650543			211.153	0.8795
								127.264	0.651087			211.424	0.880235
								127.289	0.65163			211.812	0.88097
								127.408	0.652174			212.304	0.881705
								127.832	0.652717			212.408	0.882439
								128.055	0.653261			212.425	0.883174
								128.138	0.653804			212.51	0.883909
								128.297	0.654348			212.514	0.884644
								128.476	0.654891			212.826	0.885378
								128.699	0.655435			213.255	0.886113
								128.801	0.655978			213.402	0.886848
								128.82	0.656522			213.677	0.887583
								129.31	0.657065			214.041	0.888317
								129.7	0.657609			217.474	0.889052
								130.007	0.658152			217.724	0.889787
								130.112	0.658696			218.431	0.890522
								130.134	0.659239			219.694	0.891256
								130.239	0.659783			220.249	0.891991
								130.259	0.660326			220.71	0.892726
								130.427	0.66087			221.186	0.893461
								130.619	0.661413			222.162	0.894195
								130.753	0.661957			222.237	0.89493
								130.792	0.6625			222.446	0.895665
								130.798	0.663043			223.039	0.8964
								130.955	0.663587			224.154	0.897134
								131.071	0.66413			224.567	0.897869
								131.086	0.664674			225.529	0.898604
								131.815	0.665217			225.64	0.899339
								132.097	0.665761			226.315	0.900073
								132.133	0.666304			226.479	0.900808
								132.389	0.666848			226.483	0.901543
								132.743	0.667391			226.535	0.902278
								132.833	0.667935			226.718	0.903012
								133.131	0.668478			226.943	0.903747
								133.414	0.669022			229.232	0.904482
								133.416	0.669565			229.967	0.905217
								133.487	0.670109			229.996	0.905952
								133.502	0.670652			230.188	0.906686
								133.566	0.671196			230.38	0.907421
								133.584	0.671739			231.729	0.908156
								133.796	0.672283			231.761	0.908891
								133.829	0.672826			234.848	0.909625
								134.161	0.67337			236.114	0.91036
								134.319	0.673913			236.541	0.911095
								134.528	0.674457			236.668	0.91183
								134.873	0.675			236.802	0.912564
								135.129	0.675543			236.991	0.913299
								135.63	0.676087			237.427	0.914034
								135.668	0.67663			238.208	0.914769
								135.799	0.677174			238.373	0.915503
								136.16	0.677717			239.8	0.916238
								136.17	0.678261			239.879	0.916973
								136.423	0.678804			240.034	0.917708
								136.468	0.679348			240.397	0.918442
								136.678	0.679891			240.662	0.919177
								136.734	0.680435			241.452	0.919912
								136.962	0.680978			242.148	0.920647
								137.086	0.681522			243.086	0.921381
								137.266	0.682065			243.704	0.922116
								137.38	0.682609			245.36	0.922851
								137.562	0.683152			245.814	0.923586
								137.609	0.683696			246.187	0.92432
								137.676	0.684239			246.415	0.925055
								137.816	0.684783			246.921	0.92579
								137.879	0.685326			247.204	0.926525
								138.127	0.68587			247.411	0.927259
								138.409	0.686413			249.095	0.927994
								138.451	0.686957			249.199	0.928729
								138.473	0.6875			249.253	0.929464
								138.63	0.688043			249.784	0.930198
								138.663	0.688587			251.138	0.930933
								138.72	0.68913			251.255	0.931668
								138.794	0.689674			255.73	0.932403
								138.839	0.690217			257.077	0.933137
								138.978	0.690761			259.491	0.933872
								139.153	0.691304			260.171	0.934607
								139.176	0.691848			260.917	0.935342
								139.176	0.692391			263.86	0.936076
								139.402	0.692935			264.175	0.936811
								139.78	0.693478			265.577	0.937546
								139.911	0.694022			266.08	0.938281
								139.925	0.694565			266.335	0.939015
								140.001	0.695109			266.841	0.93975
								140.109	0.695652			267.742	0.940485
								140.322	0.696196			268.147	0.94122
								140.726	0.696739			268.346	0.941954
								140.852	0.697283			268.367	0.942689
								141.363	0.697826			269.272	0.943424
								141.411	0.69837			269.339	0.944159
								141.457	0.698913			269.831	0.944893
								141.546	0.699457			270.05	0.945628
								141.899	0.7			270.168	0.946363
								141.936	0.700543			270.984	0.947098
								141.96	0.701087			271.05	0.947832
								141.993	0.70163			271.787	0.948567
								141.993	0.702174			273.18	0.949302
								142.143	0.702717			273.226	0.950037
								142.242	0.703261			276.069	0.950771
								142.789	0.703804			277.614	0.951506
								142.865	0.704348			281.459	0.952241
								142.936	0.704891			281.7	0.952976
								143.011	0.705435			282.147	0.953711
								143.015	0.705978			282.758	0.954445
								143.203	0.706522			283.12	0.95518
								143.259	0.707065			283.275	0.955915
								143.324	0.707609			286.201	0.95665
								143.495	0.708152			288.911	0.957384
								143.709	0.708696			290.279	0.958119
								143.79	0.709239			291.972	0.958854
								143.869	0.709783			292.076	0.959589
								144.342	0.710326			292.377	0.960323
								144.368	0.71087			292.885	0.961058
								144.568	0.711413			293.594	0.961793
								144.593	0.711957			295.58	0.962528
								144.629	0.7125			297.012	0.963262
								144.668	0.713043			297.084	0.963997
								145.083	0.713587			298.893	0.964732
								145.376	0.71413			300.878	0.965467
								145.383	0.714674			304.024	0.966201
								145.427	0.715217			310.546	0.966936
								145.495	0.715761			310.86	0.967671
								145.656	0.716304			311.007	0.968406
								145.689	0.716848			315.722	0.96914
								146.329	0.717391			316.002	0.969875
								146.484	0.717935			316.661	0.97061
								146.545	0.718478			317.296	0.971345
								146.574	0.719022			325.826	0.972079
								146.75	0.719565			325.997	0.972814
								146.985	0.720109			330.851	0.973549
								147.164	0.720652			334.692	0.974284
								147.375	0.721196			334.936	0.975018
								147.758	0.721739			337.648	0.975753
								147.901	0.722283			341.249	0.976488
								148.228	0.722826			342.577	0.977223
								148.288	0.72337			343.595	0.977957
								148.459	0.723913			345.338	0.978692
								148.559	0.724457			359.942	0.979427
								148.844	0.725			361.968	0.980162
								148.889	0.725543			364.856	0.980896
								148.908	0.726087			372.604	0.981631
								148.965	0.72663			374.565	0.982366
								148.979	0.727174			374.864	0.983101
								149.047	0.727717			375.495	0.983835
								149.162	0.728261			376.842	0.98457
								149.214	0.728804			383.862	0.985305
								149.258	0.729348			386.378	0.98604
								149.338	0.729891			393.521	0.986774
								149.593	0.730435			397.135	0.987509
								149.989	0.730978			404.493	0.988244
								150.129	0.731522			417.087	0.988979
								150.131	0.732065			428.491	0.989713
								150.155	0.732609			435.767	0.990448
								150.216	0.733152			445.976	0.991183
								150.326	0.733696			466.435	0.991918
								150.638	0.734239			479.985	0.992652
								150.838	0.734783			521.07	0.993387
								150.98	0.735326			538.171	0.994122
								151.013	0.73587			557.865	0.994857
								151.127	0.736413			568.264	0.995591
								151.156	0.736957			574.097	0.996326
								151.44	0.7375			645.463	0.997061
								151.545	0.738043			687.523	0.997796
								151.556	0.738587			702.411	0.99853
								151.564	0.73913			708.796	0.999265
								151.657	0.739674			710.549	1
								151.771	0.740217
								151.849	0.740761
								151.87	0.741304
								151.928	0.741848
								151.934	0.742391
								152.022	0.742935
								152.273	0.743478
								152.536	0.744022
								153.268	0.744565
								153.691	0.745109
								153.944	0.745652
								154.325	0.746196
								154.664	0.746739
								154.946	0.747283
								155.101	0.747826
								155.638	0.74837
								155.714	0.748913
								155.857	0.749457
								156.125	0.75
								156.356	0.750543
								156.944	0.751087
								157.235	0.75163
								157.724	0.752174
								157.736	0.752717
								157.745	0.753261
								157.96	0.753804
								157.972	0.754348
								158.163	0.754891
								158.276	0.755435
								158.3	0.755978
								158.503	0.756522
								158.68	0.757065
								158.83	0.757609
								158.976	0.758152
								159.352	0.758696
								159.723	0.759239
								160.33	0.759783
								160.332	0.760326
								160.398	0.76087
								160.646	0.761413
								160.724	0.761957
								160.884	0.7625
								161.046	0.763043
								161.327	0.763587
								162.167	0.76413
								162.534	0.764674
								162.66	0.765217
								162.949	0.765761
								163.089	0.766304
								163.457	0.766848
								163.537	0.767391
								163.69	0.767935
								163.749	0.768478
								164.272	0.769022
								164.43	0.769565
								164.623	0.770109
								164.754	0.770652
								164.884	0.771196
								165.053	0.771739
								165.163	0.772283
								165.514	0.772826
								165.617	0.77337
								165.71	0.773913
								165.749	0.774457
								166.131	0.775
								166.147	0.775543
								166.346	0.776087
								166.462	0.77663
								166.504	0.777174
								166.739	0.777717
								167.017	0.778261
								167.411	0.778804
								167.564	0.779348
								167.664	0.779891
								167.702	0.780435
								167.825	0.780978
								167.891	0.781522
								168.564	0.782065
								168.751	0.782609
								168.795	0.783152
								168.872	0.783696
								169.202	0.784239
								169.526	0.784783
								169.601	0.785326
								170.006	0.78587
								170.191	0.786413
								170.462	0.786957
								170.485	0.7875
								170.648	0.788043
								171.327	0.788587
								171.446	0.78913
								171.608	0.789674
								171.725	0.790217
								172.23	0.790761
								172.567	0.791304
								172.736	0.791848
								172.822	0.792391
								173.088	0.792935
								173.101	0.793478
								173.123	0.794022
								173.241	0.794565
								173.719	0.795109
								173.852	0.795652
								174.059	0.796196
								174.12	0.796739
								174.405	0.797283
								174.606	0.797826
								174.608	0.79837
								174.749	0.798913
								175.096	0.799457
								175.1	0.8
								175.205	0.800543
								175.314	0.801087
								175.42	0.80163
								175.775	0.802174
								176.058	0.802717
								176.463	0.803261
								176.795	0.803804
								176.857	0.804348
								177.128	0.804891
								177.21	0.805435
								177.529	0.805978
								177.584	0.806522
								177.596	0.807065
								178.285	0.807609
								178.42	0.808152
								178.474	0.808696
								178.758	0.809239
								179.066	0.809783
								179.97	0.810326
								180.513	0.81087
								180.591	0.811413
								180.67	0.811957
								180.897	0.8125
								180.959	0.813043
								181.237	0.813587
								181.324	0.81413
								182.186	0.814674
								182.372	0.815217
								182.548	0.815761
								183.555	0.816304
								183.903	0.816848
								183.994	0.817391
								184.794	0.817935
								184.82	0.818478
								184.933	0.819022
								185.427	0.819565
								185.626	0.820109
								185.742	0.820652
								185.78	0.821196
								185.994	0.821739
								186.066	0.822283
								186.259	0.822826
								186.263	0.82337
								186.303	0.823913
								186.587	0.824457
								187.687	0.825
								187.832	0.825543
								188.732	0.826087
								189.073	0.82663
								189.091	0.827174
								189.59	0.827717
								189.711	0.828261
								189.836	0.828804
								189.983	0.829348
								190.04	0.829891
								190.177	0.830435
								190.549	0.830978
								190.994	0.831522
								191.192	0.832065
								191.616	0.832609
								192.055	0.833152
								192.421	0.833696
								192.506	0.834239
								192.558	0.834783
								193.083	0.835326
								193.378	0.83587
								194.758	0.836413
								194.761	0.836957
								194.794	0.8375
								194.931	0.838043
								195.071	0.838587
								195.385	0.83913
								195.919	0.839674
								196.333	0.840217
								196.382	0.840761
								196.627	0.841304
								196.924	0.841848
								197.29	0.842391
								197.47	0.842935
								197.611	0.843478
								198.73	0.844022
								198.809	0.844565
								199.201	0.845109
								199.501	0.845652
								199.738	0.846196
								199.805	0.846739
								199.829	0.847283
								199.974	0.847826
								200.375	0.84837
								201.355	0.848913
								201.816	0.849457
								201.934	0.85
								202.103	0.850543
								202.667	0.851087
								202.683	0.85163
								203.086	0.852174
								203.316	0.852717
								203.415	0.853261
								203.45	0.853804
								205.447	0.854348
								205.515	0.854891
								206.035	0.855435
								206.304	0.855978
								206.336	0.856522
								206.45	0.857065
								206.601	0.857609
								206.664	0.858152
								206.707	0.858696
								207.093	0.859239
								207.102	0.859783
								207.738	0.860326
								207.962	0.86087
								208.34	0.861413
								208.526	0.861957
								208.579	0.8625
								208.664	0.863043
								208.771	0.863587
								208.797	0.86413
								208.985	0.864674
								210.04	0.865217
								210.405	0.865761
								210.612	0.866304
								210.841	0.866848
								210.842	0.867391
								212.14	0.867935
								213.161	0.868478
								213.471	0.869022
								213.794	0.869565
								214.499	0.870109
								214.549	0.870652
								215.447	0.871196
								215.564	0.871739
								215.886	0.872283
								215.919	0.872826
								215.977	0.87337
								216.546	0.873913
								216.908	0.874457
								217.047	0.875
								217.081	0.875543
								217.174	0.876087
								217.481	0.87663
								218.362	0.877174
								219.053	0.877717
								220.395	0.878261
								220.91	0.878804
								220.964	0.879348
								221.404	0.879891
								221.757	0.880435
								221.778	0.880978
								222.493	0.881522
								222.642	0.882065
								223.103	0.882609
								223.455	0.883152
								224.275	0.883696
								224.978	0.884239
								225.225	0.884783
								225.347	0.885326
								227.158	0.88587
								227.468	0.886413
								227.981	0.886957
								228.122	0.8875
								228.341	0.888043
								228.462	0.888587
								229.886	0.88913
								231.618	0.889674
								232.849	0.890217
								232.942	0.890761
								233.179	0.891304
								233.586	0.891848
								234.027	0.892391
								234.545	0.892935
								234.59	0.893478
								234.68	0.894022
								235.113	0.894565
								235.423	0.895109
								235.798	0.895652
								236.159	0.896196
								236.77	0.896739
								236.8	0.897283
								236.933	0.897826
								237.808	0.89837
								237.84	0.898913
								237.986	0.899457
								239.525	0.9
								240.699	0.900543
								241.036	0.901087
								241.05	0.90163
								241.285	0.902174
								242.124	0.902717
								242.929	0.903261
								243.64	0.903804
								244.411	0.904348
								244.947	0.904891
								245.859	0.905435
								245.982	0.905978
								246.28	0.906522
								246.517	0.907065
								247.296	0.907609
								248.323	0.908152
								248.436	0.908696
								248.517	0.909239
								248.751	0.909783
								248.902	0.910326
								249.402	0.91087
								250.036	0.911413
								250.136	0.911957
								250.539	0.9125
								250.989	0.913043
								251.324	0.913587
								253.58	0.91413
								254.505	0.914674
								256.961	0.915217
								257.003	0.915761
								258.016	0.916304
								258.042	0.916848
								258.175	0.917391
								259.031	0.917935
								260.179	0.918478
								260.621	0.919022
								260.739	0.919565
								260.939	0.920109
								261.222	0.920652
								261.287	0.921196
								261.391	0.921739
								261.499	0.922283
								263.051	0.922826
								263.507	0.92337
								264.048	0.923913
								264.147	0.924457
								264.345	0.925
								264.388	0.925543
								264.739	0.926087
								265.091	0.92663
								265.815	0.927174
								265.907	0.927717
								266.249	0.928261
								266.765	0.928804
								266.842	0.929348
								267.147	0.929891
								269.063	0.930435
								270.851	0.930978
								271.129	0.931522
								271.317	0.932065
								272.75	0.932609
								272.96	0.933152
								273.079	0.933696
								273.908	0.934239
								274.605	0.934783
								275.039	0.935326
								275.294	0.93587
								276.489	0.936413
								276.885	0.936957
								276.947	0.9375
								277.847	0.938043
								279.005	0.938587
								279.16	0.93913
								280.909	0.939674
								284.05	0.940217
								284.652	0.940761
								284.676	0.941304
								285.766	0.941848
								285.789	0.942391
								286.64	0.942935
								286.652	0.943478
								287.14	0.944022
								290.227	0.944565
								290.929	0.945109
								291.387	0.945652
								291.562	0.946196
								292.953	0.946739
								293.461	0.947283
								294.312	0.947826
								295.59	0.94837
								295.821	0.948913
								295.88	0.949457
								296.149	0.95
								296.442	0.950543
								296.878	0.951087
								297.656	0.95163
								298.217	0.952174
								298.944	0.952717
								299.224	0.953261
								300.842	0.953804
								300.865	0.954348
								300.896	0.954891
								300.996	0.955435
								301.185	0.955978
								302.368	0.956522
								302.897	0.957065
								304.335	0.957609
								305.592	0.958152
								306.516	0.958696
								307.065	0.959239
								308.233	0.959783
								313.663	0.960326
								314.206	0.96087
								316.508	0.961413
								316.567	0.961957
								318.345	0.9625
								318.756	0.963043
								319.106	0.963587
								319.366	0.96413
								321.862	0.964674
								322.981	0.965217
								323.781	0.965761
								326.247	0.966304
								331.777	0.966848
								332.039	0.967391
								333.616	0.967935
								334.486	0.968478
								335.722	0.969022
								336.163	0.969565
								336.787	0.970109
								337.307	0.970652
								338.599	0.971196
								339.79	0.971739
								339.839	0.972283
								343.913	0.972826
								345.011	0.97337
								345.889	0.973913
								350.806	0.974457
								351.836	0.975
								356.428	0.975543
								358.503	0.976087
								359.469	0.97663
								363.312	0.977174
								366.826	0.977717
								367.182	0.978261
								367.939	0.978804
								368.621	0.979348
								368.737	0.979891
								375.281	0.980435
								375.88	0.980978
								381.878	0.981522
								385.373	0.982065
								387.846	0.982609
								393.014	0.983152
								393.18	0.983696
								395.287	0.984239
								397.094	0.984783
								398.045	0.985326
								398.248	0.98587
								398.448	0.986413
								399.386	0.986957
								399.389	0.9875
								400.903	0.988043
								406.273	0.988587
								407.184	0.98913
								409.117	0.989674
								409.321	0.990217
								409.611	0.990761
								410.831	0.991304
								414.535	0.991848
								419.886	0.992391
								422.918	0.992935
								424.418	0.993478
								434.713	0.994022
								437.828	0.994565
								440.963	0.995109
								444.457	0.995652
								458.547	0.996196
								458.967	0.996739
								459.584	0.997283
								471.746	0.997826
								487.077	0.99837
								516.238	0.998913
								545.428	0.999457
								595.346	1

[truncated: 13 more sheets: SuppFig5b, SuppFig5cd, SuppFig6, SuppFig7, SuppFig8, SuppFig9, SuppFig10, SuppFig11, SuppFig12, SuppFig13, SuppFig14, SuppFig15, SuppFig16]
